# Supplementary material for: Cold exposure impacts DNA methylation patterns in cattle sperm
Source: Front Genet. 2024 Feb 20;15:1346150. doi: 10.3389/fgene.2024.1346150 (PMC10912962; doi:10.3389/fgene.2024.1346150)
Supplement: Supplementary file 1 [file Table1.xls]

## Sheet: dmcs_delta_01_P_05_Number_3163
Supplementary Table S1. List of significant DMCs of sperm whole genome bisulfite sequencing
A DMC with methylation difference>10% and p-value <0.05 was considered as significant. DMC: Differentially Methylated Cytosine, S.E.M: Standard Error of Means, TSS: Transcription Start Site, CGI: CpG Island
Location of DMC		Methylation Status					Annotation relative to Gene			Overlapping gene features
Chromosome	Position of DMC	Mean Methylation during Late spring	Mean Methylation during Winter	Differential methylation %	S.E.M	q-value	Transcript ID	Distance from TSS	Strand	Promoter	Exon	Intron	CGI	Shore
1	365868	0.36706	0.946304	-0.579244	0.2405	0.0160183	ENSBTAT00000008737	-15480	-
1	365792	0.36706	0.946304	-0.579244	0.2403	0.0159307	ENSBTAT00000008737	-15404	-
1	90735095	0.36706	0.942599	-0.575538	0.240759	0.0168247	ENSBTAT00000069220	531939	+
1	90735191	0.36706	0.942599	-0.575538	0.240759	0.0168247	ENSBTAT00000069220	532035	+
1	68376851	0.36706	0.942462	-0.575401	0.241041	0.0169797	ENSBTAT00000009113	8069	-			Intron	CGI
1	68376871	0.36706	0.942462	-0.575401	0.240515	0.0167399	ENSBTAT00000009113	8049	-			Intron	CGI
1	63829225	0.36706	0.941092	-0.574031	0.241056	0.0172507	ENSBTAT00000086952	-18182	-			Intron	CGI
1	67110762	0.36706	0.941092	-0.574031	0.241056	0.0172507	ENSBTAT00000081894	-7785	-			Intron	CGI
1	19551082	0.36706	0.941092	-0.574031	0.241056	0.0172507	ENSBTAT00000085602	-48503	-
1	63829218	0.36706	0.941092	-0.574031	0.240767	0.0171173	ENSBTAT00000086952	-18175	-			Intron	CGI
1	67110865	0.36706	0.941092	-0.574031	0.240767	0.0171173	ENSBTAT00000081894	-7888	-			Intron	CGI
1	19550945	0.36706	0.941092	-0.574031	0.240767	0.0171173	ENSBTAT00000085602	-48366	-
1	97523936	0.36706	0.93952	-0.572459	0.24107	0.0175649	ENSBTAT00000044885	-38776	+
1	97524019	0.36706	0.93952	-0.572459	0.24107	0.0175649	ENSBTAT00000044885	-38693	+
1	62566228	0.36706	0.93952	-0.572459	0.24107	0.0175649	ENSBTAT00000078790	-1171363	-
1	62566239	0.36706	0.93952	-0.572459	0.24107	0.0175649	ENSBTAT00000078790	-1171374	-
1	72367446	0.36706	0.93952	-0.572459	0.24107	0.0175649	ENSBTAT00000019358	40743	+			Intron	CGI
1	72367463	0.36706	0.93952	-0.572459	0.24107	0.0175649	ENSBTAT00000019358	40760	+			Intron	CGI
1	8826515	0.36706	0.93952	-0.572459	0.24107	0.0175649	ENSBTAT00000056505	-91560	+
1	8826523	0.36706	0.93952	-0.572459	0.24107	0.0175649	ENSBTAT00000056505	-91552	+
1	8994282	0.36706	0.93952	-0.572459	0.24107	0.0175649	ENSBTAT00000054510	34010	+
1	8994287	0.36706	0.93952	-0.572459	0.24107	0.0175649	ENSBTAT00000054510	34015	+
1	51516335	0.36706	0.93952	-0.572459	0.24107	0.0175649	ENSBTAT00000063186	-424241	+
1	51516339	0.36706	0.93952	-0.572459	0.24107	0.0175649	ENSBTAT00000063186	-424237	+
1	60383452	0.36706	0.93952	-0.572459	0.227309	0.0117881	ENSBTAT00000085528	-15035	-			Intron	CGI
1	60383468	0.36706	0.93952	-0.572459	0.227309	0.0117881	ENSBTAT00000085528	-15051	-			Intron	CGI
1	60383489	0.36706	0.93952	-0.572459	0.227309	0.0117881	ENSBTAT00000085528	-15072	-			Intron	CGI	Shore
1	81278855	0.36706	0.93952	-0.572459	0.227309	0.0117881	ENSBTAT00000056588	-5003	-					Shore
1	81278870	0.36706	0.93952	-0.572459	0.227309	0.0117881	ENSBTAT00000056588	-5018	-
1	81278902	0.36706	0.93952	-0.572459	0.227309	0.0117881	ENSBTAT00000056588	-5050	-
1	97751165	0.36706	0.902073	-0.535013	0.242872	0.0276045	ENSBTAT00000071730	146541	+
1	97751155	0.36706	0.902073	-0.535013	0.242754	0.0275294	ENSBTAT00000071730	146531	+
1	7387308	0.36706	0.897493	-0.530433	0.243524	0.0293942	ENSBTAT00000074692	-106339	-
1	7387286	0.36706	0.897493	-0.530433	0.242909	0.0289862	ENSBTAT00000074692	-106317	-
1	368757	0.36706	0.895526	-0.528465	0.243487	0.029976	ENSBTAT00000008737	-18369	-
1	368640	0.36706	0.895526	-0.528465	0.243245	0.0298134	ENSBTAT00000008737	-18252	-
1	71146015	0.36706	0.893225	-0.526164	0.243654	0.0308132	ENSBTAT00000012650	-9737	+
1	88935264	0.36706	0.893225	-0.526164	0.243654	0.0308132	ENSBTAT00000066900	-220780	-
1	4768780	0.36706	0.893225	-0.526164	0.243654	0.0308132	ENSBTAT00000076725	-1298	+					Shore
1	418882	0.36706	0.893225	-0.526164	0.243654	0.0308132	ENSBTAT00000008737	-68494	-
1	71145996	0.36706	0.893225	-0.526164	0.243446	0.0306706	ENSBTAT00000012650	-9756	+
1	88935308	0.36706	0.893225	-0.526164	0.243446	0.0306706	ENSBTAT00000066900	-220824	-
1	4768810	0.36706	0.893225	-0.526164	0.243446	0.0306706	ENSBTAT00000076725	-1268	+
1	418902	0.36706	0.893225	-0.526164	0.243446	0.0306706	ENSBTAT00000008737	-68514	-
1	84510248	0.36706	0.863227	-0.496167	0.244344	0.0422952	ENSBTAT00000032070	-304665	-
1	84510342	0.36706	0.863227	-0.496167	0.244344	0.0422952	ENSBTAT00000032070	-304759	-
1	21139376	0.36706	0.852086	-0.485026	0.245167	0.0478893	ENSBTAT00000025716	188815	-
1	21139457	0.36706	0.852086	-0.485026	0.245167	0.0478893	ENSBTAT00000025716	188734	-
1	96492000	0.36706	0.852086	-0.485026	0.245167	0.0478893	ENSBTAT00000073565	31959	+					Shore
1	96492075	0.36706	0.852086	-0.485026	0.245167	0.0478893	ENSBTAT00000073565	32034	+
1	58383837	0.36706	0.852086	-0.485026	0.245167	0.0478893	ENSBTAT00000027966	8207	-			Intron	CGI	Shore
1	58383869	0.36706	0.852086	-0.485026	0.245167	0.0478893	ENSBTAT00000027966	8175	-			Intron	CGI
1	626027	0.0604577	0.37617	-0.315713	0.117302	0.00711428	ENSBTAT00000066364	-52	+	Promoter
1	625823	0.0620687	0.37617	-0.314102	0.121186	0.00954503	ENSBTAT00000066364	-256	+	Promoter
1	625865	0.0620687	0.37617	-0.314102	0.121186	0.00954503	ENSBTAT00000066364	-214	+	Promoter
1	625873	0.0620687	0.37617	-0.314102	0.121186	0.00954503	ENSBTAT00000066364	-206	+	Promoter
1	625886	0.0620687	0.37617	-0.314102	0.121186	0.00954503	ENSBTAT00000066364	-193	+	Promoter
1	625805	0.0620687	0.37617	-0.314102	0.121185	0.00954399	ENSBTAT00000066364	-274	+	Promoter
1	625939	0.0620687	0.37617	-0.314102	0.121128	0.00951037	ENSBTAT00000066364	-140	+	Promoter
1	625809	0.0620687	0.37617	-0.314102	0.121053	0.00946612	ENSBTAT00000066364	-270	+	Promoter
1	625820	0.0620687	0.37617	-0.314102	0.121053	0.00946612	ENSBTAT00000066364	-259	+	Promoter				Shore
1	625944	0.0620687	0.37617	-0.314102	0.120963	0.00941292	ENSBTAT00000066364	-135	+	Promoter
1	625906	0.0620687	0.37617	-0.314102	0.120911	0.00938247	ENSBTAT00000066364	-173	+	Promoter
1	625917	0.0620687	0.37617	-0.314102	0.120911	0.00938247	ENSBTAT00000066364	-162	+	Promoter
1	625927	0.0620687	0.37617	-0.314102	0.120911	0.00938247	ENSBTAT00000066364	-152	+	Promoter
1	625929	0.0620687	0.37617	-0.314102	0.120911	0.00938247	ENSBTAT00000066364	-150	+	Promoter
1	625935	0.0620687	0.37617	-0.314102	0.120911	0.00938247	ENSBTAT00000066364	-144	+	Promoter
1	138646	0.157767	0.359847	-0.20208	0.0547154	0.000221367	ENSBTAT00000007786	208314	-
1	138654	0.157767	0.359847	-0.20208	0.0478355	2.39e-05	ENSBTAT00000007786	208306	-
1	138653	0.157767	0.359847	-0.20208	0.0360103	2e-08	ENSBTAT00000007786	208307	-
1	138600	0.140999	0.341912	-0.200913	0.0439505	4.85e-06	ENSBTAT00000007786	208360	-
1	138668	0.16422	0.364318	-0.200098	0.0382304	1.66e-07	ENSBTAT00000007786	208292	-
1	138599	0.140054	0.338894	-0.19884	0.0334626	2.81e-09	ENSBTAT00000007786	208361	-
1	138553	0.161475	0.353708	-0.192233	0.044282	1.42e-05	ENSBTAT00000007786	208407	-
1	138554	0.160785	0.34608	-0.185295	0.0445194	3.15e-05	ENSBTAT00000007786	208406	-
1	9676277	0.646601	0.439658	0.206943	0.0466103	9e-06	ENSBTAT00000000944	92934	+
1	9676261	0.646601	0.439658	0.206943	0.045764	6.13e-06	ENSBTAT00000000944	92918	+
1	129972117	0.73201	0.504746	0.227265	0.0712355	0.0014211	ENSBTAT00000064435	-60927	+
1	129972080	0.73201	0.504746	0.227265	0.0700907	0.00118512	ENSBTAT00000064435	-60964	+
1	129972051	0.73201	0.504746	0.227265	0.0697666	0.00112399	ENSBTAT00000064435	-60993	+
1	129972067	0.73201	0.504746	0.227265	0.0697666	0.00112399	ENSBTAT00000064435	-60977	+
1	129972087	0.73201	0.504746	0.227265	0.0695293	0.00108073	ENSBTAT00000064435	-60957	+
1	662347	0.826169	0.583623	0.242545	0.0661911	0.000247996	ENSBTAT00000066364	36270	+			Intron	CGI
1	662353	0.826169	0.583623	0.242545	0.0661911	0.000247996	ENSBTAT00000066364	36276	+			Intron	CGI
1	18620043	0.877679	0.37617	0.501509	0.231628	0.0303763	ENSBTAT00000071409	51956	+			Intron	CGI
1	18620045	0.877679	0.37617	0.501509	0.231628	0.0303763	ENSBTAT00000071409	51958	+			Intron	CGI
1	18620015	0.877679	0.37617	0.501509	0.231369	0.0301915	ENSBTAT00000071409	51928	+			Intron	CGI
1	86003457	0.891996	0.37617	0.515825	0.245043	0.035288	ENSBTAT00000032097	-32010	+
1	379680	0.891996	0.37617	0.515825	0.245043	0.035288	ENSBTAT00000008737	-29292	-
1	35841268	0.891996	0.37617	0.515825	0.245043	0.035288	ENSBTAT00000052346	-165112	+
1	86003450	0.891996	0.37617	0.515825	0.244813	0.035116	ENSBTAT00000032097	-32017	+
1	379674	0.891996	0.37617	0.515825	0.244813	0.035116	ENSBTAT00000008737	-29286	-
1	35841307	0.891996	0.37617	0.515825	0.244813	0.035116	ENSBTAT00000052346	-165073	+
1	1821105	0.894255	0.37617	0.518085	0.24486	0.0343584	ENSBTAT00000065213	10671	-			Intron	CGI
1	1821011	0.894255	0.37617	0.518085	0.24464	0.0341971	ENSBTAT00000065213	10765	-			Intron	CGI
1	77701256	0.93832	0.37617	0.56215	0.242457	0.0204193	ENSBTAT00000072111	-12139	-
1	77701286	0.93832	0.37617	0.56215	0.242457	0.0204193	ENSBTAT00000072111	-12169	-
1	82840047	0.93832	0.37617	0.56215	0.242457	0.0204193	ENSBTAT00000083893	8363	-			Intron	CGI
1	82840066	0.93832	0.37617	0.56215	0.242457	0.0204193	ENSBTAT00000083893	8344	-			Intron	CGI
1	85059842	0.93832	0.37617	0.56215	0.242457	0.0204193	ENSBTAT00000032070	-854259	-
1	85059845	0.93832	0.37617	0.56215	0.242457	0.0204193	ENSBTAT00000032070	-854262	-
1	107775175	0.93832	0.37617	0.56215	0.242457	0.0204193	ENSBTAT00000077733	-43267	-
1	107775210	0.93832	0.37617	0.56215	0.242457	0.0204193	ENSBTAT00000077733	-43302	-
1	91349853	0.93832	0.37617	0.56215	0.242457	0.0204193	ENSBTAT00000086735	-249910	+
1	91349919	0.93832	0.37617	0.56215	0.242457	0.0204193	ENSBTAT00000086735	-249844	+
1	74831410	0.93832	0.37617	0.56215	0.242457	0.0204193	ENSBTAT00000083812	-45138	+
1	74831454	0.93832	0.37617	0.56215	0.242457	0.0204193	ENSBTAT00000083812	-45094	+
1	70115710	0.93832	0.37617	0.56215	0.242457	0.0204193	ENSBTAT00000004385	-29553	-
1	70115723	0.93832	0.37617	0.56215	0.242457	0.0204193	ENSBTAT00000004385	-29566	-
1	10778486	0.93832	0.37617	0.56215	0.242457	0.0204193	ENSBTAT00000080737	9449	-			Intron	CGI
1	10778509	0.93832	0.37617	0.56215	0.242457	0.0204193	ENSBTAT00000080737	9426	-			Intron	CGI
1	18362285	0.93832	0.37617	0.56215	0.242457	0.0204193	ENSBTAT00000000788	-205692	+
1	18362300	0.93832	0.37617	0.56215	0.242457	0.0204193	ENSBTAT00000000788	-205677	+
1	14118730	0.93832	0.37617	0.56215	0.242457	0.0204193	ENSBTAT00000085655	1429124	-
1	14118745	0.93832	0.37617	0.56215	0.242457	0.0204193	ENSBTAT00000085655	1429109	-
1	16453555	0.93832	0.37617	0.56215	0.242457	0.0204193	ENSBTAT00000087492	-324368	-
1	16453562	0.93832	0.37617	0.56215	0.242457	0.0204193	ENSBTAT00000087492	-324375	-					Shore
1	105555314	0.93938	0.37617	0.563209	0.228705	0.0137933	ENSBTAT00000024606	352750	-
1	605121	0.93938	0.37617	0.563209	0.228692	0.013788	ENSBTAT00000066364	-20958	+
1	105555284	0.93938	0.37617	0.563209	0.228422	0.0136763	ENSBTAT00000024606	352780	-
1	105555321	0.93938	0.37617	0.563209	0.228422	0.0136763	ENSBTAT00000024606	352743	-
1	604948	0.93938	0.37617	0.563209	0.228409	0.0136711	ENSBTAT00000066364	-21131	+
1	605113	0.93938	0.37617	0.563209	0.228409	0.0136711	ENSBTAT00000066364	-20966	+
1	68491011	0.939899	0.37617	0.563729	0.242445	0.0200623	ENSBTAT00000009113	-106093	-
1	68491034	0.939899	0.37617	0.563729	0.242152	0.0199123	ENSBTAT00000009113	-106116	-					Shore
1	81503458	0.941416	0.37617	0.565246	0.242145	0.0195788	ENSBTAT00000036032	101435	+			Intron	CGI
1	81503647	0.941416	0.37617	0.565246	0.242145	0.0195788	ENSBTAT00000036032	101624	+			Intron	CGI
1	67833320	0.941416	0.37617	0.565246	0.242145	0.0195788	ENSBTAT00000032274	-9576	-
1	67833356	0.941416	0.37617	0.565246	0.242145	0.0195788	ENSBTAT00000032274	-9612	-
2	58124847	0.36706	0.943918	-0.576857	0.240749	0.016571	ENSBTAT00000023445	199871	-
2	29901194	0.36706	0.943918	-0.576857	0.240749	0.016571	ENSBTAT00000038441	60553	+
2	58124874	0.36706	0.943918	-0.576857	0.240511	0.016464	ENSBTAT00000023445	199844	-
2	29901247	0.36706	0.943918	-0.576857	0.240511	0.016464	ENSBTAT00000038441	60606	+
2	75761691	0.36706	0.941092	-0.574031	0.241056	0.0172507	ENSBTAT00000074814	16366	+
2	75761721	0.36706	0.941092	-0.574031	0.240767	0.0171173	ENSBTAT00000074814	16396	+
2	103489905	0.36706	0.93952	-0.572459	0.24107	0.0175649	ENSBTAT00000010925	-58434	-
2	103489907	0.36706	0.93952	-0.572459	0.24107	0.0175649	ENSBTAT00000010925	-58436	-
2	64186048	0.36706	0.93952	-0.572459	0.24107	0.0175649	ENSBTAT00000084301	-8019	+			Intron	CGI
2	64186140	0.36706	0.93952	-0.572459	0.24107	0.0175649	ENSBTAT00000084301	-7927	+			Intron	CGI
2	29722120	0.36706	0.93952	-0.572459	0.24107	0.0175649	ENSBTAT00000038441	-118523	+
2	29722134	0.36706	0.93952	-0.572459	0.24107	0.0175649	ENSBTAT00000038441	-118509	+
2	32680752	0.36706	0.93952	-0.572459	0.24107	0.0175649	ENSBTAT00000011468	55301	+			Intron	CGI
2	32680772	0.36706	0.93952	-0.572459	0.24107	0.0175649	ENSBTAT00000011468	55321	+			Intron	CGI
2	43708216	0.36706	0.93952	-0.572459	0.24107	0.0175649	ENSBTAT00000078539	158216	-			Intron	CGI
2	43708219	0.36706	0.93952	-0.572459	0.24107	0.0175649	ENSBTAT00000078539	158213	-			Intron	CGI
2	18309933	0.36706	0.93952	-0.572459	0.227309	0.0117881	ENSBTAT00000074598	-23481	+
2	18309952	0.36706	0.93952	-0.572459	0.227309	0.0117881	ENSBTAT00000074598	-23462	+
2	18309954	0.36706	0.93952	-0.572459	0.227309	0.0117881	ENSBTAT00000074598	-23460	+
2	43823290	0.36706	0.93952	-0.572459	0.227309	0.0117881	ENSBTAT00000078539	43142	-			Intron	CGI
2	43823334	0.36706	0.93952	-0.572459	0.227309	0.0117881	ENSBTAT00000078539	43098	-			Intron	CGI
2	43823359	0.36706	0.93952	-0.572459	0.227309	0.0117881	ENSBTAT00000078539	43073	-			Intron	CGI
2	35020472	0.36706	0.908172	-0.541111	0.22907	0.0181661	ENSBTAT00000028908	-51947	-			Intron	CGI
2	35020433	0.36706	0.908172	-0.541111	0.228909	0.0180851	ENSBTAT00000028908	-51908	-			Intron	CGI
2	35020466	0.36706	0.908172	-0.541111	0.228909	0.0180851	ENSBTAT00000028908	-51941	-			Intron	CGI
2	81081464	0.36706	0.903667	-0.536607	0.242907	0.0271675	ENSBTAT00000062980	-177287	+
2	81081439	0.36706	0.903667	-0.536607	0.242484	0.0269003	ENSBTAT00000062980	-177312	+
2	32612686	0.36706	0.893225	-0.526164	0.243654	0.0308132	ENSBTAT00000011468	-12767	+
2	32612694	0.36706	0.893225	-0.526164	0.243446	0.0306706	ENSBTAT00000011468	-12759	+					Shore
2	61822733	0.36706	0.863227	-0.496167	0.244344	0.0422952	ENSBTAT00000082650	-8307	+
2	61822741	0.36706	0.863227	-0.496167	0.244344	0.0422952	ENSBTAT00000082650	-8299	+
2	76467596	0.36706	0.857805	-0.490744	0.245048	0.0452155	ENSBTAT00000084865	320367	+			Intron	CGI	Shore
2	76467668	0.36706	0.857805	-0.490744	0.244444	0.0446865	ENSBTAT00000084865	320439	+			Intron	CGI
2	13654177	0.233381	0.623633	-0.390252	0.138157	0.00473235	ENSBTAT00000014572	-39161	+
2	13654051	0.233381	0.623633	-0.390252	0.0540121	5e-13	ENSBTAT00000014572	-39287	+
2	81065353	0.601835	0.893225	-0.29139	0.102164	0.00434199	ENSBTAT00000019754	-165763	-
2	81065372	0.601835	0.893225	-0.29139	0.101289	0.004017	ENSBTAT00000019754	-165782	-
2	128111289	0.668493	0.420159	0.248334	0.0803258	0.00199093	ENSBTAT00000054397	77588	-
2	128111286	0.668493	0.420159	0.248334	0.0790452	0.00167987	ENSBTAT00000054397	77591	-
2	132588870	0.398269	0.0666835	0.331585	0.123778	0.00738723	ENSBTAT00000065533	-7348	+					Shore
2	132588826	0.398269	0.0666835	0.331585	0.0928729	0.000356553	ENSBTAT00000065533	-7392	+
2	117723209	0.865605	0.37617	0.489434	0.231757	0.0346998	ENSBTAT00000021383	47857	-			Intron	CGI
2	117723172	0.865605	0.37617	0.489434	0.23128	0.0343283	ENSBTAT00000021383	47894	-			Intron	CGI
2	117723235	0.865605	0.37617	0.489434	0.23128	0.0343283	ENSBTAT00000021383	47831	-			Intron	CGI
2	79038117	0.891996	0.37617	0.515825	0.245043	0.035288	ENSBTAT00000019792	152725	+
2	89220129	0.891996	0.37617	0.515825	0.245043	0.035288	ENSBTAT00000052588	-63445	+
2	26975185	0.891996	0.37617	0.515825	0.245043	0.035288	ENSBTAT00000005988	86557	+			Intron	CGI
2	79038022	0.891996	0.37617	0.515825	0.244813	0.035116	ENSBTAT00000019792	152630	+
2	89220127	0.891996	0.37617	0.515825	0.244813	0.035116	ENSBTAT00000052588	-63447	+
2	26975165	0.891996	0.37617	0.515825	0.244813	0.035116	ENSBTAT00000005988	86537	+			Intron	CGI
2	105299971	0.896179	0.37617	0.520009	0.244903	0.0337264	ENSBTAT00000025292	-439584	-
2	105300009	0.896179	0.37617	0.520009	0.244309	0.0332966	ENSBTAT00000025292	-439622	-
2	71244115	0.896902	0.37617	0.520731	0.244854	0.0334451	ENSBTAT00000038349	7921	+
2	71244127	0.896902	0.37617	0.520731	0.244148	0.0329369	ENSBTAT00000038349	7933	+
2	101192995	0.901243	0.37617	0.525073	0.244675	0.0318728	ENSBTAT00000074106	-2387	-
2	101193006	0.901243	0.37617	0.525073	0.243594	0.031121	ENSBTAT00000074106	-2398	-
2	120538457	0.906922	0.37617	0.530751	0.230387	0.0212376	ENSBTAT00000027551	23682	+			Intron	CGI
2	96046793	0.906922	0.37617	0.530751	0.230385	0.0212364	ENSBTAT00000027911	-5873	-
2	120538441	0.906922	0.37617	0.530751	0.230209	0.0211378	ENSBTAT00000027551	23666	+			Intron	CGI
2	120538451	0.906922	0.37617	0.530751	0.230209	0.0211378	ENSBTAT00000027551	23676	+			Intron	CGI
2	96046800	0.906922	0.37617	0.530751	0.230207	0.0211366	ENSBTAT00000027911	-5880	-
2	96046849	0.906922	0.37617	0.530751	0.230207	0.0211366	ENSBTAT00000027911	-5929	-
2	31013881	0.926082	0.37617	0.549911	0.21059	0.00902026	ENSBTAT00000061380	5563	-			Intron	CGI
2	31013888	0.926082	0.37617	0.549911	0.210348	0.0089412	ENSBTAT00000061380	5556	-			Intron	CGI
2	31013893	0.926082	0.37617	0.549911	0.210348	0.0089412	ENSBTAT00000061380	5551	-			Intron	CGI	Shore
2	31013861	0.926082	0.37617	0.549911	0.209908	0.00879895	ENSBTAT00000061380	5583	-			Intron	CGI
2	23236886	0.93832	0.37617	0.56215	0.242457	0.0204193	ENSBTAT00000022469	26577	-
2	23236922	0.93832	0.37617	0.56215	0.242457	0.0204193	ENSBTAT00000022469	26541	-					Shore
2	109472828	0.93832	0.37617	0.56215	0.242457	0.0204193	ENSBTAT00000013238	205212	-
2	109472836	0.93832	0.37617	0.56215	0.242457	0.0204193	ENSBTAT00000013238	205204	-
2	45692013	0.93832	0.37617	0.56215	0.242457	0.0204193	ENSBTAT00000045869	-6126	+
2	45692026	0.93832	0.37617	0.56215	0.242457	0.0204193	ENSBTAT00000045869	-6113	+
2	48746900	0.93832	0.37617	0.56215	0.242457	0.0204193	ENSBTAT00000024108	-372267	-
2	48746948	0.93832	0.37617	0.56215	0.242457	0.0204193	ENSBTAT00000024108	-372315	-
2	57326778	0.93832	0.37617	0.56215	0.242457	0.0204193	ENSBTAT00000023445	997940	-
2	57326786	0.93832	0.37617	0.56215	0.242457	0.0204193	ENSBTAT00000023445	997932	-					Shore
2	115895420	0.93832	0.37617	0.56215	0.242457	0.0204193	ENSBTAT00000075900	-51486	-
2	115895495	0.93832	0.37617	0.56215	0.242457	0.0204193	ENSBTAT00000075900	-51561	-
2	89308629	0.939899	0.37617	0.563729	0.242445	0.0200623	ENSBTAT00000065376	21430	+			Intron	CGI
2	43642766	0.939899	0.37617	0.563729	0.242445	0.0200623	ENSBTAT00000063676	169647	+			Intron	CGI
2	89308616	0.939899	0.37617	0.563729	0.242152	0.0199123	ENSBTAT00000065376	21417	+			Intron	CGI
2	43642710	0.939899	0.37617	0.563729	0.242152	0.0199123	ENSBTAT00000063676	169591	+			Intron	CGI
3	112249241	0.36706	0.943918	-0.576857	0.240749	0.016571	ENSBTAT00000078171	83921	-			Intron	CGI
3	112249246	0.36706	0.943918	-0.576857	0.240511	0.016464	ENSBTAT00000078171	83916	-			Intron	CGI
3	86776928	0.36706	0.942599	-0.575538	0.240759	0.0168247	ENSBTAT00000072000	-58925	-
3	86776933	0.36706	0.942599	-0.575538	0.240759	0.0168247	ENSBTAT00000072000	-58930	-
3	108417641	0.36706	0.942599	-0.575538	0.240759	0.0168247	ENSBTAT00000015041	-5122	-
3	108417651	0.36706	0.942599	-0.575538	0.240759	0.0168247	ENSBTAT00000015041	-5132	-
3	89248669	0.36706	0.941505	-0.574445	0.227464	0.0115557	ENSBTAT00000084798	30206	-			Intron	CGI
3	89248733	0.36706	0.941505	-0.574445	0.226945	0.0113671	ENSBTAT00000084798	30142	-			Intron	CGI
3	89248745	0.36706	0.941505	-0.574445	0.226945	0.0113671	ENSBTAT00000084798	30130	-			Intron	CGI
3	9316237	0.36706	0.941092	-0.574031	0.241056	0.0172507	ENSBTAT00000071883	-22026	-
3	22709513	0.36706	0.941092	-0.574031	0.241056	0.0172507	ENSBTAT00000081221	-31710	-
3	22758043	0.36706	0.941092	-0.574031	0.241056	0.0172507	ENSBTAT00000023034	-9278	+			Intron	CGI
3	9316255	0.36706	0.941092	-0.574031	0.240767	0.0171173	ENSBTAT00000071883	-22044	-
3	22709531	0.36706	0.941092	-0.574031	0.240767	0.0171173	ENSBTAT00000081221	-31728	-
3	22757812	0.36706	0.941092	-0.574031	0.240767	0.0171173	ENSBTAT00000023034	-9509	+			Intron	CGI
3	71022339	0.36706	0.93952	-0.572459	0.24107	0.0175649	ENSBTAT00000078677	394842	+
3	71022358	0.36706	0.93952	-0.572459	0.24107	0.0175649	ENSBTAT00000078677	394861	+
3	89836490	0.36706	0.93952	-0.572459	0.24107	0.0175649	ENSBTAT00000015460	228409	+
3	89836499	0.36706	0.93952	-0.572459	0.24107	0.0175649	ENSBTAT00000015460	228418	+
3	91593207	0.36706	0.93952	-0.572459	0.24107	0.0175649	ENSBTAT00000061627	27867	-			Intron	CGI
3	91593251	0.36706	0.93952	-0.572459	0.24107	0.0175649	ENSBTAT00000061627	27823	-			Intron	CGI
3	79440023	0.36706	0.93952	-0.572459	0.24107	0.0175649	ENSBTAT00000011390	-33376	-			Intron	CGI
3	79440070	0.36706	0.93952	-0.572459	0.24107	0.0175649	ENSBTAT00000011390	-33423	-			Intron	CGI
3	81497120	0.36706	0.93952	-0.572459	0.24107	0.0175649	ENSBTAT00000016333	-21172	-			Intron	CGI
3	81497393	0.36706	0.93952	-0.572459	0.24107	0.0175649	ENSBTAT00000016333	-21445	-			Intron	CGI
3	109846921	0.36706	0.93952	-0.572459	0.24107	0.0175649	ENSBTAT00000024385	-10	-	Promoter		Intron	CGI
3	109846924	0.36706	0.93952	-0.572459	0.24107	0.0175649	ENSBTAT00000024385	-13	-	Promoter		Intron	CGI
3	112422746	0.36706	0.93952	-0.572459	0.24107	0.0175649	ENSBTAT00000019429	26580	+			Intron	CGI
3	112422775	0.36706	0.93952	-0.572459	0.24107	0.0175649	ENSBTAT00000019429	26609	+			Intron	CGI
3	81497193	0.36706	0.93952	-0.572459	0.227303	0.0117862	ENSBTAT00000016333	-21245	-			Intron	CGI
3	22688477	0.36706	0.935919	-0.568859	0.133664	2.08e-05	ENSBTAT00000081221	-10674	-
3	22688479	0.36706	0.935919	-0.568859	0.133664	2.08e-05	ENSBTAT00000081221	-10676	-
3	22688415	0.36706	0.933722	-0.566662	0.159682	0.000387143	ENSBTAT00000081221	-10612	-
3	9801436	0.36706	0.920847	-0.553787	0.209713	0.00827385	ENSBTAT00000024603	12319	+			Intron	CGI
3	9801424	0.36706	0.920847	-0.553787	0.209555	0.00822541	ENSBTAT00000024603	12307	+			Intron	CGI
3	9801428	0.36706	0.920847	-0.553787	0.209555	0.00822541	ENSBTAT00000024603	12311	+			Intron	CGI
3	9801432	0.36706	0.920847	-0.553787	0.209555	0.00822541	ENSBTAT00000024603	12315	+			Intron	CGI
3	22699380	0.36706	0.914475	-0.547414	0.228799	0.0167315	ENSBTAT00000081221	-21577	-
3	22699608	0.36706	0.914475	-0.547414	0.228516	0.0165968	ENSBTAT00000081221	-21805	-
3	22699550	0.36706	0.914475	-0.547414	0.228004	0.0163552	ENSBTAT00000081221	-21747	-
3	34230692	0.36706	0.911145	-0.544084	0.229088	0.0175489	ENSBTAT00000072119	8950	-			Intron	CGI
3	34230767	0.36706	0.911145	-0.544084	0.228505	0.017263	ENSBTAT00000072119	8875	-			Intron	CGI
3	34230812	0.36706	0.911145	-0.544084	0.228505	0.017263	ENSBTAT00000072119	8830	-			Intron	CGI
3	106792226	0.36706	0.911068	-0.544007	0.181147	0.00267223	ENSBTAT00000033270	8278	-			Intron	CGI
3	106792195	0.36706	0.911068	-0.544007	0.18098	0.00264798	ENSBTAT00000033270	8309	-			Intron	CGI
3	106792223	0.36706	0.911068	-0.544007	0.18098	0.00264798	ENSBTAT00000033270	8281	-			Intron	CGI
3	106792147	0.36706	0.911068	-0.544007	0.180805	0.00262277	ENSBTAT00000033270	8357	-			Intron	CGI
3	106792198	0.36706	0.911068	-0.544007	0.180691	0.00260636	ENSBTAT00000033270	8306	-			Intron	CGI
3	106792206	0.36706	0.911068	-0.544007	0.180691	0.00260636	ENSBTAT00000033270	8298	-			Intron	CGI
3	22767893	0.36706	0.90677	-0.53971	0.228876	0.0183694	ENSBTAT00000023034	574	+	Promoter		Intron	CGI
3	22767894	0.36706	0.90677	-0.53971	0.228343	0.0180985	ENSBTAT00000023034	575	+	Promoter		Intron	CGI
3	22767947	0.36706	0.90677	-0.53971	0.22731	0.0175804	ENSBTAT00000023034	628	+	Promoter		Intron	CGI
3	98581301	0.36706	0.902073	-0.535013	0.242872	0.0276045	ENSBTAT00000063136	252885	-
3	98581261	0.36706	0.902073	-0.535013	0.242754	0.0275294	ENSBTAT00000063136	252925	-
3	89237180	0.36706	0.900225	-0.533165	0.243078	0.0282792	ENSBTAT00000084798	41695	-			Intron	CGI
3	89237157	0.36706	0.900225	-0.533165	0.242832	0.0281201	ENSBTAT00000084798	41718	-			Intron	CGI
3	35560157	0.36706	0.895526	-0.528465	0.243487	0.029976	ENSBTAT00000084061	160787	+			Intron	CGI
3	36326133	0.36706	0.895526	-0.528465	0.243487	0.029976	ENSBTAT00000009750	-13263	-
3	35560178	0.36706	0.895526	-0.528465	0.243245	0.0298134	ENSBTAT00000084061	160808	+			Intron	CGI
3	36326181	0.36706	0.895526	-0.528465	0.243245	0.0298134	ENSBTAT00000009750	-13311	-
3	44582139	0.36706	0.893225	-0.526164	0.243654	0.0308132	ENSBTAT00000075082	38341	-			Intron	CGI
3	21302482	0.36706	0.893225	-0.526164	0.243654	0.0308132	ENSBTAT00000029092	-62601	+
3	22315542	0.36706	0.893225	-0.526164	0.243654	0.0308132	ENSBTAT00000049493	-20323	+
3	108026044	0.36706	0.893225	-0.526164	0.243654	0.0308132	ENSBTAT00000084199	9790	+			Intron	CGI
3	67769659	0.36706	0.893225	-0.526164	0.243654	0.0308132	ENSBTAT00000009616	44615	-			Intron	CGI
3	83621478	0.36706	0.893225	-0.526164	0.243654	0.0308132	ENSBTAT00000065073	38909	+			Intron	CGI
3	7055149	0.36706	0.893225	-0.526164	0.243654	0.0308132	ENSBTAT00000085516	-12122	+
3	22700977	0.36706	0.893225	-0.526164	0.243654	0.0308132	ENSBTAT00000081221	-23174	-
3	44582132	0.36706	0.893225	-0.526164	0.243446	0.0306706	ENSBTAT00000075082	38348	-			Intron	CGI
3	21302479	0.36706	0.893225	-0.526164	0.243446	0.0306706	ENSBTAT00000029092	-62604	+
3	22315589	0.36706	0.893225	-0.526164	0.243446	0.0306706	ENSBTAT00000049493	-20276	+
3	108026038	0.36706	0.893225	-0.526164	0.243446	0.0306706	ENSBTAT00000084199	9784	+			Intron	CGI
3	67769653	0.36706	0.893225	-0.526164	0.243446	0.0306706	ENSBTAT00000009616	44621	-			Intron	CGI
3	83621485	0.36706	0.893225	-0.526164	0.243446	0.0306706	ENSBTAT00000065073	38916	+			Intron	CGI
3	7055115	0.36706	0.893225	-0.526164	0.243446	0.0306706	ENSBTAT00000085516	-12156	+
3	22701002	0.36706	0.893225	-0.526164	0.243446	0.0306706	ENSBTAT00000081221	-23199	-
3	74080930	0.36706	0.887018	-0.519957	0.230194	0.023897	ENSBTAT00000067164	-65846	+
3	74080960	0.36706	0.887018	-0.519957	0.229457	0.0234493	ENSBTAT00000067164	-65816	+
3	74080980	0.36706	0.887018	-0.519957	0.229252	0.0233255	ENSBTAT00000067164	-65796	+
3	47759506	0.36706	0.880435	-0.513374	0.230289	0.0257963	ENSBTAT00000028701	492899	-
3	47759467	0.36706	0.880435	-0.513374	0.230069	0.0256554	ENSBTAT00000028701	492938	-
3	47759473	0.36706	0.880435	-0.513374	0.230069	0.0256554	ENSBTAT00000028701	492932	-
3	36582797	0.36706	0.852086	-0.485026	0.245167	0.0478893	ENSBTAT00000063784	153337	+
3	36582808	0.36706	0.852086	-0.485026	0.245167	0.0478893	ENSBTAT00000063784	153348	+
3	78959746	0.36706	0.852086	-0.485026	0.245167	0.0478893	ENSBTAT00000054382	17366	-			Intron	CGI
3	78959789	0.36706	0.852086	-0.485026	0.245167	0.0478893	ENSBTAT00000054382	17323	-			Intron	CGI
3	85889350	0.218294	0.633703	-0.415409	0.156927	0.00811737	ENSBTAT00000086043	-22519	+			Intron	CGI
3	85889417	0.218294	0.633703	-0.415409	0.107624	0.000113472	ENSBTAT00000086043	-22452	+			Intron	CGI
3	85889414	0.218294	0.633703	-0.415409	0.0809373	2.86e-07	ENSBTAT00000086043	-22455	+			Intron	CGI
3	85889578	0.218294	0.633703	-0.415409	0.0766398	5.95e-08	ENSBTAT00000086043	-22291	+			Intron	CGI
3	21308741	0.36706	0.76518	-0.39812	0.149246	0.00764066	ENSBTAT00000029092	-56342	+
3	21308720	0.36706	0.76518	-0.39812	0.149099	0.00758126	ENSBTAT00000029092	-56363	+					Shore
3	21308721	0.36706	0.76518	-0.39812	0.148711	0.00742556	ENSBTAT00000029092	-56362	+					Shore
3	21308742	0.36706	0.76518	-0.39812	0.146737	0.00666462	ENSBTAT00000029092	-56341	+
3	21308854	0.36706	0.742073	-0.375013	0.166706	0.0244777	ENSBTAT00000029092	-56229	+
3	21308836	0.36706	0.742073	-0.375013	0.166141	0.023996	ENSBTAT00000029092	-56247	+
3	21308831	0.36706	0.742073	-0.375013	0.165839	0.0237407	ENSBTAT00000029092	-56252	+
3	21308870	0.36706	0.742073	-0.375013	0.165839	0.0237407	ENSBTAT00000029092	-56213	+					Shore
3	22688510	0.56601	0.93067	-0.36466	0.089715	4.81e-05	ENSBTAT00000081221	-10707	-					Shore
3	22688542	0.56601	0.93067	-0.36466	0.0895654	4.67e-05	ENSBTAT00000081221	-10739	-
3	22688587	0.56601	0.93067	-0.36466	0.0891376	4.3e-05	ENSBTAT00000081221	-10784	-
3	22707698	0.205031	0.548584	-0.343552	0.111535	0.00206853	ENSBTAT00000081221	-29895	-
3	21315770	0.0576531	0.37617	-0.318517	0.129205	0.0136931	ENSBTAT00000029092	-49313	+
3	21315776	0.0576531	0.37617	-0.318517	0.129205	0.0136931	ENSBTAT00000029092	-49307	+
3	22688661	0.610163	0.926991	-0.316828	0.0536617	3.54e-09	ENSBTAT00000081221	-10858	-
3	22688662	0.610163	0.926991	-0.316828	0.0533211	2.82e-09	ENSBTAT00000081221	-10859	-
3	22688668	0.616655	0.925779	-0.309125	0.05358	7.96e-09	ENSBTAT00000081221	-10865	-
3	74498685	0.368027	0.671951	-0.303924	0.0652195	3.16e-06	ENSBTAT00000019679	295038	-
3	22688698	0.610163	0.900683	-0.29052	0.0561992	2.35e-07	ENSBTAT00000081221	-10895	-
3	22688716	0.610163	0.900683	-0.29052	0.0558151	1.94e-07	ENSBTAT00000081221	-10913	-
3	22688717	0.610163	0.900683	-0.29052	0.0553907	1.56e-07	ENSBTAT00000081221	-10914	-
3	22688732	0.623502	0.893382	-0.26988	0.0563498	1.67e-06	ENSBTAT00000081221	-10929	-
3	11867456	0.210952	0.478398	-0.267446	0.0638076	2.77e-05	ENSBTAT00000009739	-4213	-
3	22687106	0.688909	0.921641	-0.232732	0.079723	0.00350869	ENSBTAT00000081221	-9303	-
3	21308569	0.485488	0.670646	-0.185158	0.0497082	0.000195388	ENSBTAT00000029092	-56514	+
3	46310550	0.549557	0.291207	0.258349	0.078262	0.000963139	ENSBTAT00000066832	402325	-			Intron	CGI
3	20944028	0.797421	0.37617	0.42125	0.188017	0.0250594	ENSBTAT00000030870	-14877	-
3	20944002	0.797421	0.37617	0.42125	0.186574	0.0239572	ENSBTAT00000030870	-14851	-
3	20944064	0.797421	0.37617	0.42125	0.186451	0.0238641	ENSBTAT00000030870	-14913	-
3	20944074	0.797421	0.37617	0.42125	0.186018	0.0235393	ENSBTAT00000030870	-14923	-
3	20944083	0.797421	0.37617	0.42125	0.186018	0.0235393	ENSBTAT00000030870	-14932	-
3	20944100	0.797421	0.37617	0.42125	0.186018	0.0235393	ENSBTAT00000030870	-14949	-
3	118294574	0.844803	0.37617	0.468632	0.233312	0.044579	ENSBTAT00000070324	125851	-			Intron	CGI
3	118294542	0.844803	0.37617	0.468632	0.233277	0.0445469	ENSBTAT00000070324	125883	-			Intron	CGI
3	118294582	0.844803	0.37617	0.468632	0.232891	0.0441951	ENSBTAT00000070324	125843	-			Intron	CGI
3	81482355	0.871493	0.37617	0.495323	0.245478	0.0436135	ENSBTAT00000016333	-6407	-			Intron	CGI	Shore
3	81482388	0.871493	0.37617	0.495323	0.244581	0.0428481	ENSBTAT00000016333	-6440	-			Intron	CGI	Shore
3	99667960	0.877294	0.37617	0.501123	0.212709	0.0184774	ENSBTAT00000069903	-28939	+					Shore
3	99667998	0.877294	0.37617	0.501123	0.212709	0.0184774	ENSBTAT00000069903	-28901	+					Shore
3	99667970	0.877294	0.37617	0.501123	0.212391	0.0183027	ENSBTAT00000069903	-28929	+					Shore
3	99668010	0.877294	0.37617	0.501123	0.212232	0.0182154	ENSBTAT00000069903	-28889	+					Shore
3	86904305	0.891996	0.37617	0.515825	0.245043	0.035288	ENSBTAT00000072000	-186302	-
3	115176628	0.891996	0.37617	0.515825	0.245043	0.035288	ENSBTAT00000082896	131899	+			Intron	CGI
3	109189373	0.891996	0.37617	0.515825	0.245043	0.035288	ENSBTAT00000079569	-228906	+
3	86904279	0.891996	0.37617	0.515825	0.244813	0.035116	ENSBTAT00000072000	-186276	-
3	115176588	0.891996	0.37617	0.515825	0.244813	0.035116	ENSBTAT00000082896	131859	+			Intron	CGI
3	109189375	0.891996	0.37617	0.515825	0.244813	0.035116	ENSBTAT00000079569	-228904	+
3	6788099	0.894255	0.37617	0.518085	0.24486	0.0343584	ENSBTAT00000006422	-21147	-			Intron	CGI
3	6788115	0.894255	0.37617	0.518085	0.24464	0.0341971	ENSBTAT00000006422	-21163	-			Intron	CGI
3	48964533	0.899023	0.37617	0.522853	0.244467	0.0324565	ENSBTAT00000009341	9950	+		Exon		CGI
3	22759752	0.899023	0.37617	0.522853	0.244467	0.0324565	ENSBTAT00000023034	-7569	+			Intron	CGI
3	48964530	0.899023	0.37617	0.522853	0.244197	0.0322649	ENSBTAT00000009341	9947	+		Exon		CGI
3	22759746	0.899023	0.37617	0.522853	0.244197	0.0322649	ENSBTAT00000023034	-7575	+			Intron	CGI
3	66098870	0.900833	0.37617	0.524662	0.244241	0.0317031	ENSBTAT00000031066	-27499	-
3	66098885	0.900833	0.37617	0.524662	0.244149	0.0316387	ENSBTAT00000031066	-27514	-
3	110793083	0.906922	0.37617	0.530751	0.230387	0.0212376	ENSBTAT00000006420	23332	+			Intron	CGI
3	110793039	0.906922	0.37617	0.530751	0.230209	0.0211378	ENSBTAT00000006420	23288	+			Intron	CGI
3	110793046	0.906922	0.37617	0.530751	0.230209	0.0211378	ENSBTAT00000006420	23295	+			Intron	CGI
3	14539143	0.911284	0.37617	0.535114	0.230165	0.0200765	ENSBTAT00000068598	-7063	+			Intron	CGI
3	14539116	0.911284	0.37617	0.535114	0.229941	0.0199558	ENSBTAT00000068598	-7090	+			Intron	CGI
3	14539317	0.911284	0.37617	0.535114	0.229586	0.0197653	ENSBTAT00000068598	-6889	+			Intron	CGI
3	81865993	0.913957	0.37617	0.537786	0.230178	0.0194706	ENSBTAT00000025308	84704	-
3	81866018	0.913957	0.37617	0.537786	0.229587	0.0191598	ENSBTAT00000025308	84679	-
3	81866030	0.913957	0.37617	0.537786	0.229254	0.0189861	ENSBTAT00000025308	84667	-
3	21067484	0.92275	0.37617	0.546579	0.229739	0.0173538	ENSBTAT00000030870	-138333	-
3	21067508	0.92275	0.37617	0.546579	0.228691	0.0168467	ENSBTAT00000030870	-138357	-
3	21067410	0.92275	0.37617	0.546579	0.228448	0.0167305	ENSBTAT00000030870	-138259	-
3	99343348	0.93832	0.37617	0.56215	0.242457	0.0204193	ENSBTAT00000068070	7589	+			Intron	CGI
3	99343362	0.93832	0.37617	0.56215	0.242457	0.0204193	ENSBTAT00000068070	7603	+			Intron	CGI
3	102545378	0.93832	0.37617	0.56215	0.242457	0.0204193	ENSBTAT00000042908	-27726	+
3	102545392	0.93832	0.37617	0.56215	0.242457	0.0204193	ENSBTAT00000042908	-27712	+
3	70241670	0.93832	0.37617	0.56215	0.242457	0.0204193	ENSBTAT00000086457	-59584	+			Intron	CGI
3	70241684	0.93832	0.37617	0.56215	0.242457	0.0204193	ENSBTAT00000086457	-59570	+			Intron	CGI
3	91109786	0.93832	0.37617	0.56215	0.242457	0.0204193	ENSBTAT00000069058	-21742	+
3	91109795	0.93832	0.37617	0.56215	0.242457	0.0204193	ENSBTAT00000069058	-21733	+
3	113359400	0.93832	0.37617	0.56215	0.242457	0.0204193	ENSBTAT00000076879	18306	+			Intron	CGI
3	113359409	0.93832	0.37617	0.56215	0.242457	0.0204193	ENSBTAT00000076879	18315	+			Intron	CGI
3	9547025	0.93832	0.37617	0.56215	0.242457	0.0204193	ENSBTAT00000049161	5835	-			Intron	CGI
3	9547046	0.93832	0.37617	0.56215	0.242457	0.0204193	ENSBTAT00000049161	5814	-			Intron	CGI
3	4326584	0.93832	0.37617	0.56215	0.242457	0.0204193	ENSBTAT00000085614	-80083	-			Intron	CGI
3	4326588	0.93832	0.37617	0.56215	0.242457	0.0204193	ENSBTAT00000085614	-80087	-			Intron	CGI
3	22449336	0.93832	0.37617	0.56215	0.210009	0.00743322	ENSBTAT00000027762	-2940	-
3	22449416	0.93832	0.37617	0.56215	0.210009	0.00743322	ENSBTAT00000027762	-3020	-
3	22449473	0.93832	0.37617	0.56215	0.210009	0.00743322	ENSBTAT00000027762	-3077	-
3	22449486	0.93832	0.37617	0.56215	0.210009	0.00743322	ENSBTAT00000027762	-3090	-
3	117078639	0.939117	0.37617	0.562947	0.160572	0.00045508	ENSBTAT00000068452	4560	+			Intron	CGI
3	117078716	0.939117	0.37617	0.562947	0.160572	0.00045508	ENSBTAT00000068452	4637	+			Intron	CGI
3	117078632	0.939117	0.37617	0.562947	0.160371	0.00044763	ENSBTAT00000068452	4553	+			Intron	CGI
3	117078647	0.939117	0.37617	0.562947	0.160371	0.00044763	ENSBTAT00000068452	4568	+			Intron	CGI
3	117078664	0.939117	0.37617	0.562947	0.160371	0.00044763	ENSBTAT00000068452	4585	+			Intron	CGI
3	117078668	0.939117	0.37617	0.562947	0.160371	0.00044763	ENSBTAT00000068452	4589	+			Intron	CGI
3	117078671	0.939117	0.37617	0.562947	0.160371	0.00044763	ENSBTAT00000068452	4592	+			Intron	CGI
3	117078729	0.939117	0.37617	0.562947	0.160371	0.00044763	ENSBTAT00000068452	4650	+			Intron	CGI
3	30147456	0.939899	0.37617	0.563729	0.242445	0.0200623	ENSBTAT00000038959	-20166	+
3	30147431	0.939899	0.37617	0.563729	0.242152	0.0199123	ENSBTAT00000038959	-20191	+
3	80237467	0.942209	0.37617	0.566038	0.228414	0.0132075	ENSBTAT00000043366	13910	-			Intron	CGI
3	80237473	0.942209	0.37617	0.566038	0.228414	0.0132075	ENSBTAT00000043366	13904	-			Intron	CGI
3	80237519	0.942209	0.37617	0.566038	0.227932	0.0130148	ENSBTAT00000043366	13858	-			Intron	CGI
3	58684856	0.946229	0.37617	0.570058	0.241681	0.018338	ENSBTAT00000049235	66552	+			Intron	CGI
3	58684888	0.946229	0.37617	0.570058	0.241681	0.018338	ENSBTAT00000049235	66584	+			Intron	CGI
3	15033583	0.946229	0.37617	0.570058	0.241681	0.018338	ENSBTAT00000037887	9125	-			Intron	CGI
3	15033607	0.946229	0.37617	0.570058	0.241681	0.018338	ENSBTAT00000037887	9101	-			Intron	CGI
4	58093377	0.36706	0.948176	-0.581115	0.240486	0.0156742	ENSBTAT00000027478	266494	-
4	58093174	0.36706	0.948176	-0.581115	0.239973	0.015453	ENSBTAT00000027478	266697	-
4	76558389	0.36706	0.945075	-0.578015	0.240739	0.0163504	ENSBTAT00000068714	20679	+			Intron	CGI
4	76558447	0.36706	0.945075	-0.578015	0.240302	0.0161562	ENSBTAT00000068714	20737	+			Intron	CGI
4	52763743	0.36706	0.943918	-0.576857	0.240749	0.016571	ENSBTAT00000079257	356124	+
4	52763799	0.36706	0.943918	-0.576857	0.240511	0.016464	ENSBTAT00000079257	356180	+
4	61228570	0.36706	0.942462	-0.575401	0.241041	0.0169797	ENSBTAT00000001568	33767	-			Intron	CGI
4	61228682	0.36706	0.942462	-0.575401	0.240515	0.0167399	ENSBTAT00000001568	33655	-			Intron	CGI
4	31755808	0.36706	0.941092	-0.574031	0.241056	0.0172507	ENSBTAT00000006008	-4371	-
4	31755792	0.36706	0.941092	-0.574031	0.240767	0.0171173	ENSBTAT00000006008	-4355	-
4	62592693	0.36706	0.93952	-0.572459	0.24107	0.0175649	ENSBTAT00000080550	-7841	+
4	62592763	0.36706	0.93952	-0.572459	0.24107	0.0175649	ENSBTAT00000080550	-7771	+
4	87495141	0.36706	0.93952	-0.572459	0.24107	0.0175649	ENSBTAT00000086311	73249	-			Intron	CGI
4	87495147	0.36706	0.93952	-0.572459	0.24107	0.0175649	ENSBTAT00000086311	73243	-			Intron	CGI
4	45869299	0.36706	0.93952	-0.572459	0.24107	0.0175649	ENSBTAT00000072289	-91203	+			Intron	CGI
4	45869325	0.36706	0.93952	-0.572459	0.24107	0.0175649	ENSBTAT00000072289	-91177	+			Intron	CGI
4	49506388	0.36706	0.93952	-0.572459	0.24107	0.0175649	ENSBTAT00000077914	-10840	-			Intron	CGI
4	49506391	0.36706	0.93952	-0.572459	0.24107	0.0175649	ENSBTAT00000077914	-10843	-			Intron	CGI
4	49999819	0.36706	0.93952	-0.572459	0.24107	0.0175649	ENSBTAT00000057451	12363	+			Intron	CGI
4	49999892	0.36706	0.93952	-0.572459	0.24107	0.0175649	ENSBTAT00000057451	12436	+			Intron	CGI
4	103178965	0.36706	0.93952	-0.572459	0.24107	0.0175649	ENSBTAT00000083889	1157	-			Intron	CGI
4	103178974	0.36706	0.93952	-0.572459	0.24107	0.0175649	ENSBTAT00000083889	1148	-			Intron	CGI
4	22001601	0.36706	0.93952	-0.572459	0.24107	0.0175649	ENSBTAT00000085090	189900	-
4	22001603	0.36706	0.93952	-0.572459	0.24107	0.0175649	ENSBTAT00000085090	189898	-
4	10733728	0.36706	0.93952	-0.572459	0.24107	0.0175649	ENSBTAT00000066957	86123	-
4	10733731	0.36706	0.93952	-0.572459	0.24107	0.0175649	ENSBTAT00000066957	86120	-
4	14929237	0.36706	0.93952	-0.572459	0.24107	0.0175649	ENSBTAT00000057037	-85261	+
4	14929246	0.36706	0.93952	-0.572459	0.24107	0.0175649	ENSBTAT00000057037	-85252	+
4	108778554	0.36706	0.93952	-0.572459	0.24107	0.0175649	ENSBTAT00000068486	-677392	-
4	108778561	0.36706	0.93952	-0.572459	0.24107	0.0175649	ENSBTAT00000068486	-677399	-
4	74876400	0.36706	0.93952	-0.572459	0.227309	0.0117881	ENSBTAT00000012722	-1985	+		Exon		CGI
4	74876416	0.36706	0.93952	-0.572459	0.227309	0.0117881	ENSBTAT00000012722	-1969	+			Intron	CGI
4	74876460	0.36706	0.93952	-0.572459	0.227309	0.0117881	ENSBTAT00000012722	-1925	+			Intron	CGI
4	111579979	0.36706	0.93952	-0.572459	0.227309	0.0117881	ENSBTAT00000075001	-99789	+
4	111579981	0.36706	0.93952	-0.572459	0.227309	0.0117881	ENSBTAT00000075001	-99787	+
4	111580009	0.36706	0.93952	-0.572459	0.227309	0.0117881	ENSBTAT00000075001	-99759	+
4	118276081	0.36706	0.925133	-0.558072	0.152257	0.000247017	ENSBTAT00000076408	20614	-			Intron	CGI
4	118276090	0.36706	0.925133	-0.558072	0.152257	0.000247017	ENSBTAT00000076408	20605	-			Intron	CGI	Shore
4	118276104	0.36706	0.925133	-0.558072	0.152116	0.00024375	ENSBTAT00000076408	20591	-			Intron	CGI	Shore
4	118276107	0.36706	0.925133	-0.558072	0.152116	0.00024375	ENSBTAT00000076408	20588	-			Intron	CGI
4	118276064	0.36706	0.925133	-0.558072	0.15193	0.000239516	ENSBTAT00000076408	20631	-			Intron	CGI
4	118276074	0.36706	0.925133	-0.558072	0.15193	0.000239516	ENSBTAT00000076408	20621	-			Intron	CGI
4	118276113	0.36706	0.925133	-0.558072	0.15193	0.000239516	ENSBTAT00000076408	20582	-			Intron	CGI
4	118276115	0.36706	0.925133	-0.558072	0.15193	0.000239516	ENSBTAT00000076408	20580	-			Intron	CGI
4	118276192	0.36706	0.925133	-0.558072	0.151732	0.000235055	ENSBTAT00000076408	20503	-			Intron	CGI
4	105583729	0.36706	0.917857	-0.550796	0.209941	0.00870125	ENSBTAT00000054445	11720	+
4	105583735	0.36706	0.917857	-0.550796	0.209941	0.00870125	ENSBTAT00000054445	11726	+
4	105583674	0.36706	0.917857	-0.550796	0.20974	0.00863728	ENSBTAT00000054445	11665	+
4	105583521	0.36706	0.917857	-0.550796	0.209619	0.00859895	ENSBTAT00000054445	11512	+
4	77872364	0.36706	0.915841	-0.54878	0.210092	0.00899896	ENSBTAT00000028268	-68126	-
4	103796027	0.36706	0.915841	-0.54878	0.21009	0.00899832	ENSBTAT00000070087	939	-	Promoter		Intron	CGI
4	77872318	0.36706	0.915841	-0.54878	0.20996	0.00895584	ENSBTAT00000028268	-68080	-
4	77872335	0.36706	0.915841	-0.54878	0.20996	0.00895584	ENSBTAT00000028268	-68097	-
4	77872344	0.36706	0.915841	-0.54878	0.20996	0.00895584	ENSBTAT00000028268	-68106	-
4	103795994	0.36706	0.915841	-0.54878	0.209958	0.0089552	ENSBTAT00000070087	972	-	Promoter		Intron	CGI
4	103796034	0.36706	0.915841	-0.54878	0.209958	0.0089552	ENSBTAT00000070087	932	-	Promoter		Intron	CGI
4	103796062	0.36706	0.915841	-0.54878	0.209958	0.0089552	ENSBTAT00000070087	904	-	Promoter		Intron	CGI
4	103836843	0.36706	0.908172	-0.541111	0.22907	0.0181661	ENSBTAT00000010932	6082	-		Exon		CGI
4	87159495	0.36706	0.908172	-0.541111	0.229068	0.0181652	ENSBTAT00000077004	155002	-			Intron	CGI
4	103836786	0.36706	0.908172	-0.541111	0.228909	0.0180851	ENSBTAT00000010932	6139	-		Exon		CGI
4	103836832	0.36706	0.908172	-0.541111	0.228909	0.0180851	ENSBTAT00000010932	6093	-		Exon		CGI
4	87159517	0.36706	0.908172	-0.541111	0.228907	0.0180841	ENSBTAT00000077004	154980	-			Intron	CGI
4	87159531	0.36706	0.908172	-0.541111	0.228907	0.0180841	ENSBTAT00000077004	154966	-			Intron	CGI
4	95311079	0.36706	0.900225	-0.533165	0.243078	0.0282792	ENSBTAT00000013799	-16441	-					Shore
4	95311069	0.36706	0.900225	-0.533165	0.242832	0.0281201	ENSBTAT00000013799	-16431	-					Shore
4	74802170	0.36706	0.895526	-0.528465	0.243487	0.029976	ENSBTAT00000074133	-10106	+			Intron	CGI
4	74802153	0.36706	0.895526	-0.528465	0.243245	0.0298134	ENSBTAT00000074133	-10123	+			Intron	CGI
4	87694496	0.36706	0.893225	-0.526164	0.243654	0.0308132	ENSBTAT00000078998	-126108	-
4	30701027	0.36706	0.893225	-0.526164	0.243654	0.0308132	ENSBTAT00000085816	7867	-			Intron	CGI
4	6153664	0.36706	0.893225	-0.526164	0.243654	0.0308132	ENSBTAT00000061274	-35444	-
4	94112513	0.36706	0.893225	-0.526164	0.243654	0.0308132	ENSBTAT00000086694	13786	+		Exon		CGI
4	103900484	0.36706	0.893225	-0.526164	0.243654	0.0308132	ENSBTAT00000087068	43924	-			Intron	CGI	Shore
4	87694452	0.36706	0.893225	-0.526164	0.243446	0.0306706	ENSBTAT00000078998	-126064	-					Shore
4	30701060	0.36706	0.893225	-0.526164	0.243446	0.0306706	ENSBTAT00000085816	7834	-			Intron	CGI
4	6153659	0.36706	0.893225	-0.526164	0.243446	0.0306706	ENSBTAT00000061274	-35439	-
4	94112539	0.36706	0.893225	-0.526164	0.243446	0.0306706	ENSBTAT00000086694	13812	+		Exon		CGI
4	103900476	0.36706	0.893225	-0.526164	0.243446	0.0306706	ENSBTAT00000087068	43932	-			Intron	CGI
4	27437094	0.36706	0.883893	-0.516833	0.230142	0.0247222	ENSBTAT00000082941	344055	+			Intron	CGI
4	27437091	0.36706	0.883893	-0.516833	0.229844	0.0245365	ENSBTAT00000082941	344052	+			Intron	CGI
4	27437061	0.36706	0.883893	-0.516833	0.229632	0.0244047	ENSBTAT00000082941	344022	+			Intron	CGI
4	77175456	0.36706	0.882358	-0.515297	0.230402	0.0253181	ENSBTAT00000002672	-3122	+		Exon		CGI
4	77175502	0.36706	0.882358	-0.515297	0.229874	0.0249839	ENSBTAT00000002672	-3076	+		Exon		CGI
4	77175431	0.36706	0.882358	-0.515297	0.22966	0.0248491	ENSBTAT00000002672	-3147	+		Exon		CGI
4	105621285	0.36706	0.880671	-0.513611	0.211723	0.015272	ENSBTAT00000050415	-8096	+			Intron	CGI
4	105621223	0.36706	0.880671	-0.513611	0.211353	0.0150943	ENSBTAT00000050415	-8158	+			Intron	CGI
4	105621277	0.36706	0.880671	-0.513611	0.211291	0.0150646	ENSBTAT00000050415	-8104	+			Intron	CGI
4	105621326	0.36706	0.880671	-0.513611	0.211016	0.0149332	ENSBTAT00000050415	-8055	+			Intron	CGI
4	92638047	0.36706	0.878845	-0.511785	0.230331	0.0262863	ENSBTAT00000083478	-9863	+
4	92638079	0.36706	0.878845	-0.511785	0.230331	0.0262863	ENSBTAT00000083478	-9831	+
4	92638041	0.36706	0.878845	-0.511785	0.230097	0.0261342	ENSBTAT00000083478	-9869	+
4	106463365	0.36706	0.874485	-0.507425	0.231028	0.0280652	ENSBTAT00000008743	-17813	+
4	106463416	0.36706	0.874485	-0.507425	0.230766	0.0278872	ENSBTAT00000008743	-17762	+
4	106463419	0.36706	0.874485	-0.507425	0.230766	0.0278872	ENSBTAT00000008743	-17759	+
4	82226989	0.36706	0.868037	-0.500977	0.244244	0.0402542	ENSBTAT00000077662	-68690	+
4	82227041	0.36706	0.868037	-0.500977	0.243753	0.0398533	ENSBTAT00000077662	-68638	+
4	105627091	0.36706	0.862714	-0.495653	0.245083	0.0431363	ENSBTAT00000050415	-2290	+
4	105627109	0.36706	0.862714	-0.495653	0.244521	0.0426584	ENSBTAT00000050415	-2272	+
4	8814492	0.36706	0.857805	-0.490744	0.245048	0.0452155	ENSBTAT00000039166	78857	+
4	8814499	0.36706	0.857805	-0.490744	0.244444	0.0446865	ENSBTAT00000039166	78864	+
4	78253621	0.36706	0.852086	-0.485026	0.245167	0.0478893	ENSBTAT00000087497	108484	+
4	78253646	0.36706	0.852086	-0.485026	0.245167	0.0478893	ENSBTAT00000087497	108509	+
4	105633068	0.36706	0.851915	-0.484855	0.245232	0.0480276	ENSBTAT00000050415	3689	+			Intron	CGI
4	105992666	0.36706	0.850349	-0.483289	0.232079	0.0373032	ENSBTAT00000049021	5888	+			Intron	CGI
4	105992636	0.36706	0.850349	-0.483289	0.231463	0.0368004	ENSBTAT00000049021	5858	+			Intron	CGI
4	105992750	0.36706	0.850349	-0.483289	0.231119	0.0365208	ENSBTAT00000049021	5972	+			Intron	CGI
4	105609527	0.36706	0.845172	-0.478111	0.197281	0.0153715	ENSBTAT00000064293	-3423	+
4	105609453	0.36706	0.845172	-0.478111	0.19704	0.0152464	ENSBTAT00000064293	-3497	+
4	105609624	0.36706	0.845172	-0.478111	0.19674	0.0150917	ENSBTAT00000064293	-3326	+
4	105609517	0.36706	0.845172	-0.478111	0.196244	0.0148379	ENSBTAT00000064293	-3433	+
4	82674398	0.0623405	0.450057	-0.387716	0.151415	0.0104485	ENSBTAT00000013603	-17778	+
4	105571330	0.52221	0.856831	-0.334621	0.092062	0.000278268	ENSBTAT00000054445	-681	+	Promoter
4	14514369	0.517172	0.83674	-0.319568	0.0860727	0.000205002	ENSBTAT00000021172	37566	+			Intron	CGI
4	14514350	0.517172	0.83674	-0.319568	0.0851005	0.00017321	ENSBTAT00000021172	37547	+			Intron	CGI
4	105569333	0.644462	0.93952	-0.295058	0.0592567	6.38e-07	ENSBTAT00000075833	1614	+
4	105571378	0.58427	0.845661	-0.261391	0.0894595	0.00347909	ENSBTAT00000054445	-633	+	Promoter
4	105571411	0.58427	0.845661	-0.261391	0.0830126	0.00163935	ENSBTAT00000054445	-600	+	Promoter
4	105571436	0.58427	0.845661	-0.261391	0.0830126	0.00163935	ENSBTAT00000054445	-575	+	Promoter
4	34842	0.153475	0.326959	-0.173483	0.0395715	1.16e-05	ENSBTAT00000004727	572214	-
4	34850	0.153475	0.326959	-0.173483	0.0295797	4.49e-09	ENSBTAT00000004727	572206	-
4	34820	0.157502	0.328266	-0.170764	0.0390604	1.23e-05	ENSBTAT00000004727	572236	-
4	34922	0.148894	0.319504	-0.17061	0.0359273	2.05e-06	ENSBTAT00000004727	572134	-
4	31157672	0.471909	0.189087	0.282822	0.101158	0.00517651	ENSBTAT00000033832	-14317	-
4	31157700	0.471909	0.189087	0.282822	0.0798633	0.000398118	ENSBTAT00000033832	-14345	-
4	105607339	0.874445	0.591589	0.282856	0.0806763	0.00045479	ENSBTAT00000056258	4528	+
4	31157827	0.514324	0.221229	0.293095	0.0993074	0.00316349	ENSBTAT00000033832	-14472	-
4	31157860	0.514324	0.221229	0.293095	0.0718728	4.54e-05	ENSBTAT00000033832	-14505	-
4	31157872	0.514324	0.221229	0.293095	0.070403	3.14e-05	ENSBTAT00000033832	-14517	-
4	58036650	0.762838	0.463038	0.2998	0.0979355	0.00220453	ENSBTAT00000027478	323221	-
4	105605702	0.836996	0.530197	0.306799	0.096485	0.00147398	ENSBTAT00000056258	2891	+
4	105605764	0.836996	0.530197	0.306799	0.0936439	0.00105202	ENSBTAT00000056258	2953	+					Shore
4	105605765	0.836996	0.530197	0.306799	0.0737048	3.15e-05	ENSBTAT00000056258	2954	+					Shore
4	105605736	0.836996	0.530197	0.306799	0.0707656	1.45e-05	ENSBTAT00000056258	2925	+					Shore
4	105605735	0.836996	0.530197	0.306799	0.0654617	2.78e-06	ENSBTAT00000056258	2924	+
4	105607168	0.868557	0.554984	0.313573	0.0675462	3.44e-06	ENSBTAT00000056258	4357	+
4	105607159	0.868557	0.554984	0.313573	0.0666707	2.56e-06	ENSBTAT00000056258	4348	+
4	105607160	0.868557	0.554984	0.313573	0.0666707	2.56e-06	ENSBTAT00000056258	4349	+
4	105607169	0.868557	0.554984	0.313573	0.0666707	2.56e-06	ENSBTAT00000056258	4358	+
4	105607212	0.868557	0.554984	0.313573	0.0662718	2.23e-06	ENSBTAT00000056258	4401	+
4	105607273	0.868557	0.554984	0.313573	0.0662718	2.23e-06	ENSBTAT00000056258	4462	+
4	105607213	0.868557	0.554984	0.313573	0.0656492	1.78e-06	ENSBTAT00000056258	4402	+
4	105558684	0.561263	0.229301	0.331961	0.14163	0.0190854	ENSBTAT00000033479	-5615	-
4	105602709	0.711566	0.348749	0.362817	0.101452	0.000348556	ENSBTAT00000056258	-104	+	Promoter
4	105605632	0.876582	0.463659	0.412923	0.0811902	3.66e-07	ENSBTAT00000056258	2821	+
4	105605633	0.876582	0.463659	0.412923	0.0801964	2.62e-07	ENSBTAT00000056258	2822	+
4	105602134	0.791098	0.37617	0.414928	0.18817	0.0274494	ENSBTAT00000056258	-679	+	Promoter
4	105602126	0.791098	0.37617	0.414928	0.187509	0.0269084	ENSBTAT00000056258	-687	+	Promoter
4	52644760	0.839442	0.37617	0.463272	0.214435	0.0307393	ENSBTAT00000079257	237141	+
4	52644680	0.839442	0.37617	0.463272	0.213876	0.0303056	ENSBTAT00000079257	237061	+
4	52644746	0.839442	0.37617	0.463272	0.213821	0.0302625	ENSBTAT00000079257	237127	+
4	52644778	0.839442	0.37617	0.463272	0.213696	0.0301659	ENSBTAT00000079257	237159	+
4	57896413	0.877679	0.37617	0.501509	0.231625	0.0303742	ENSBTAT00000027478	463458	-
4	57896425	0.877679	0.37617	0.501509	0.231625	0.0303742	ENSBTAT00000027478	463446	-
4	57896441	0.877679	0.37617	0.501509	0.231366	0.0301894	ENSBTAT00000027478	463430	-
4	52786705	0.891996	0.37617	0.515825	0.245043	0.035288	ENSBTAT00000079257	379086	+
4	19890329	0.891996	0.37617	0.515825	0.245043	0.035288	ENSBTAT00000065400	100051	-			Intron	CGI
4	52786737	0.891996	0.37617	0.515825	0.244813	0.035116	ENSBTAT00000079257	379118	+
4	19890298	0.891996	0.37617	0.515825	0.244813	0.035116	ENSBTAT00000065400	100082	-			Intron	CGI
4	105601474	0.908458	0.391097	0.51736	0.264123	0.0501379	ENSBTAT00000056258	-1339	+
4	105601417	0.908458	0.391097	0.51736	0.0821993	3.09e-10	ENSBTAT00000056258	-1396	+
4	105601400	0.908458	0.391097	0.51736	0.0817682	2.5e-10	ENSBTAT00000056258	-1413	+
4	105601401	0.908458	0.391097	0.51736	0.0817682	2.5e-10	ENSBTAT00000056258	-1412	+
4	52730287	0.896902	0.37617	0.520731	0.244854	0.0334451	ENSBTAT00000079257	322668	+
4	94299143	0.896902	0.37617	0.520731	0.244854	0.0334451	ENSBTAT00000044831	48311	+			Intron	CGI
4	52730261	0.896902	0.37617	0.520731	0.244148	0.0329369	ENSBTAT00000079257	322642	+
4	94299055	0.896902	0.37617	0.520731	0.244148	0.0329369	ENSBTAT00000044831	48223	+			Intron	CGI
4	62221193	0.899023	0.37617	0.522853	0.244467	0.0324565	ENSBTAT00000018290	53447	-			Intron	CGI
4	13152023	0.899023	0.37617	0.522853	0.244467	0.0324565	ENSBTAT00000020774	89890	+			Intron	CGI
4	92645606	0.899023	0.37617	0.522853	0.244467	0.0324565	ENSBTAT00000083478	-2304	+
4	62221187	0.899023	0.37617	0.522853	0.244197	0.0322649	ENSBTAT00000018290	53453	-			Intron	CGI
4	13152025	0.899023	0.37617	0.522853	0.244197	0.0322649	ENSBTAT00000020774	89892	+			Intron	CGI
4	92645578	0.899023	0.37617	0.522853	0.244197	0.0322649	ENSBTAT00000083478	-2332	+
4	105601318	0.913336	0.390222	0.523114	0.0807675	9.37e-11	ENSBTAT00000056258	-1495	+
4	105601342	0.913336	0.390222	0.523114	0.0807675	9.37e-11	ENSBTAT00000056258	-1471	+
4	105637227	0.899521	0.37617	0.523351	0.211703	0.0134322	ENSBTAT00000067809	-3866	+			Intron	CGI
4	105637160	0.905907	0.37617	0.529737	0.195355	0.00669472	ENSBTAT00000067809	-3933	+			Intron	CGI
4	105637164	0.905907	0.37617	0.529737	0.195355	0.00669472	ENSBTAT00000067809	-3929	+			Intron	CGI
4	33482769	0.906922	0.37617	0.530751	0.230387	0.0212376	ENSBTAT00000085380	83920	+			Intron	CGI
4	93654459	0.906922	0.37617	0.530751	0.230385	0.0212364	ENSBTAT00000065988	-38313	-			Intron	CGI
4	33482745	0.906922	0.37617	0.530751	0.230209	0.0211378	ENSBTAT00000085380	83896	+			Intron	CGI
4	33482759	0.906922	0.37617	0.530751	0.230209	0.0211378	ENSBTAT00000085380	83910	+			Intron	CGI
4	93654410	0.906922	0.37617	0.530751	0.230207	0.0211366	ENSBTAT00000065988	-38264	-			Intron	CGI
4	93654463	0.906922	0.37617	0.530751	0.230207	0.0211366	ENSBTAT00000065988	-38317	-			Intron	CGI
4	105572272	0.906922	0.37617	0.530751	0.182182	0.00357627	ENSBTAT00000054445	263	+	Promoter	Exon		CGI
4	105572350	0.906922	0.37617	0.530751	0.182182	0.00357627	ENSBTAT00000054445	341	+	Promoter	Exon		CGI
4	105572224	0.906922	0.37617	0.530751	0.182041	0.00355056	ENSBTAT00000054445	215	+	Promoter	Exon		CGI
4	105572271	0.906922	0.37617	0.530751	0.182041	0.00355056	ENSBTAT00000054445	262	+	Promoter	Exon		CGI
4	105572339	0.906922	0.37617	0.530751	0.182041	0.00355056	ENSBTAT00000054445	330	+	Promoter	Exon		CGI
4	105572412	0.906922	0.37617	0.530751	0.182041	0.00355056	ENSBTAT00000054445	403	+	Promoter	Exon		CGI
4	94344914	0.9208	0.37617	0.54463	0.19495	0.00521109	ENSBTAT00000044831	94082	+			Intron	CGI
4	94344937	0.9208	0.37617	0.54463	0.19495	0.00521109	ENSBTAT00000044831	94105	+			Intron	CGI
4	94344962	0.9208	0.37617	0.54463	0.194776	0.00517105	ENSBTAT00000044831	94130	+			Intron	CGI
4	94344895	0.9208	0.37617	0.54463	0.194659	0.0051441	ENSBTAT00000044831	94063	+			Intron	CGI
4	94344958	0.9208	0.37617	0.54463	0.194659	0.0051441	ENSBTAT00000044831	94126	+			Intron	CGI
4	105601110	0.937747	0.37617	0.561576	0.228711	0.0140729	ENSBTAT00000056258	-1703	+
4	33373354	0.93832	0.37617	0.56215	0.242457	0.0204193	ENSBTAT00000025667	-14043	+
4	33373372	0.93832	0.37617	0.56215	0.242457	0.0204193	ENSBTAT00000025667	-14025	+
4	46992224	0.93832	0.37617	0.56215	0.242457	0.0204193	ENSBTAT00000033748	-37050	-
4	46992239	0.93832	0.37617	0.56215	0.242457	0.0204193	ENSBTAT00000033748	-37065	-
4	111339493	0.93832	0.37617	0.56215	0.242457	0.0204193	ENSBTAT00000075001	-340275	+
4	111339501	0.93832	0.37617	0.56215	0.242457	0.0204193	ENSBTAT00000075001	-340267	+					Shore
4	116891709	0.93832	0.37617	0.56215	0.242457	0.0204193	ENSBTAT00000064484	62998	-			Intron	CGI
4	116891718	0.93832	0.37617	0.56215	0.242457	0.0204193	ENSBTAT00000064484	62989	-			Intron	CGI
4	99432434	0.93832	0.37617	0.56215	0.242457	0.0204193	ENSBTAT00000069358	-30216	+		Exon		CGI	Shore
4	99432438	0.93832	0.37617	0.56215	0.242457	0.0204193	ENSBTAT00000069358	-30212	+		Exon		CGI
4	30402880	0.93832	0.37617	0.56215	0.228616	0.0139355	ENSBTAT00000068885	-159	+	Promoter		Intron	CGI
4	30402886	0.93832	0.37617	0.56215	0.228616	0.0139355	ENSBTAT00000068885	-153	+	Promoter		Intron	CGI
4	30402902	0.93832	0.37617	0.56215	0.228616	0.0139355	ENSBTAT00000068885	-137	+	Promoter		Intron	CGI
4	102525784	0.93832	0.37617	0.56215	0.228616	0.0139355	ENSBTAT00000068358	-22050	-			Intron	CGI	Shore
4	102525801	0.93832	0.37617	0.56215	0.228616	0.0139355	ENSBTAT00000068358	-22067	-			Intron	CGI	Shore
4	102525814	0.93832	0.37617	0.56215	0.228616	0.0139355	ENSBTAT00000068358	-22080	-			Intron	CGI
4	94292698	0.939899	0.37617	0.563729	0.242445	0.0200623	ENSBTAT00000044831	41866	+			Intron	CGI
4	14957684	0.939899	0.37617	0.563729	0.242445	0.0200623	ENSBTAT00000057037	-56814	+
4	94292722	0.939899	0.37617	0.563729	0.242152	0.0199123	ENSBTAT00000044831	41890	+			Intron	CGI
4	14957671	0.939899	0.37617	0.563729	0.242152	0.0199123	ENSBTAT00000057037	-56827	+
4	30686245	0.939899	0.37617	0.563729	0.21001	0.00726838	ENSBTAT00000085816	22649	-			Intron	CGI
4	30686312	0.939899	0.37617	0.563729	0.21001	0.00726838	ENSBTAT00000085816	22582	-			Intron	CGI
4	30686203	0.939899	0.37617	0.563729	0.209756	0.00719803	ENSBTAT00000085816	22691	-		Exon		CGI
4	30686239	0.939899	0.37617	0.563729	0.209756	0.00719803	ENSBTAT00000085816	22655	-			Intron	CGI
4	113833353	0.940665	0.37617	0.564495	0.209878	0.00715305	ENSBTAT00000078286	-7570	-			Intron	CGI
4	113833371	0.940665	0.37617	0.564495	0.209878	0.00715305	ENSBTAT00000078286	-7588	-			Intron	CGI
4	113833377	0.940665	0.37617	0.564495	0.209878	0.00715305	ENSBTAT00000078286	-7594	-			Intron	CGI
4	113833395	0.940665	0.37617	0.564495	0.209633	0.00708593	ENSBTAT00000078286	-7612	-			Intron	CGI
4	14126188	0.941416	0.37617	0.565246	0.242145	0.0195788	ENSBTAT00000027565	11196	+
4	14126213	0.941416	0.37617	0.565246	0.242145	0.0195788	ENSBTAT00000027565	11221	+
4	76919238	0.941416	0.37617	0.565246	0.242145	0.0195788	ENSBTAT00000068629	1571	+			Intron	CGI
4	76919313	0.941416	0.37617	0.565246	0.242145	0.0195788	ENSBTAT00000068629	1646	+			Intron	CGI
4	114644697	0.942737	0.37617	0.566566	0.242138	0.0192915	ENSBTAT00000028329	77290	+		Exon		CGI
4	114644680	0.942737	0.37617	0.566566	0.241896	0.0191709	ENSBTAT00000028329	77273	+		Exon		CGI
4	92577659	0.944014	0.37617	0.567843	0.241892	0.0188994	ENSBTAT00000085598	4878	-			Intron	CGI
4	92577667	0.944014	0.37617	0.567843	0.241892	0.0188994	ENSBTAT00000085598	4870	-			Intron	CGI
5	94112276	0.36706	0.942599	-0.575538	0.227015	0.0112371	ENSBTAT00000072625	-12910	+
5	94112310	0.36706	0.942599	-0.575538	0.227015	0.0112371	ENSBTAT00000072625	-12876	+
5	94112320	0.36706	0.942599	-0.575538	0.227015	0.0112371	ENSBTAT00000072625	-12866	+
5	112420379	0.36706	0.941505	-0.574445	0.22747	0.0115576	ENSBTAT00000075094	340	-	Promoter		Intron	CGI
5	112420346	0.36706	0.941505	-0.574445	0.22695	0.011369	ENSBTAT00000075094	373	-	Promoter		Intron	CGI
5	112420405	0.36706	0.941505	-0.574445	0.22695	0.011369	ENSBTAT00000075094	314	-	Promoter		Intron	CGI
5	44245093	0.36706	0.941092	-0.574031	0.241056	0.0172507	ENSBTAT00000052851	-1062	+
5	44245138	0.36706	0.941092	-0.574031	0.240767	0.0171173	ENSBTAT00000052851	-1017	+
5	24418223	0.36706	0.940782	-0.573722	0.192958	0.00294623	ENSBTAT00000019113	-40541	-			Intron	CGI
5	24418258	0.36706	0.940782	-0.573722	0.192958	0.00294623	ENSBTAT00000019113	-40576	-			Intron	CGI
5	24418208	0.36706	0.940782	-0.573722	0.192724	0.00291171	ENSBTAT00000019113	-40526	-			Intron	CGI
5	24418210	0.36706	0.940782	-0.573722	0.192724	0.00291171	ENSBTAT00000019113	-40528	-			Intron	CGI
5	24418263	0.36706	0.940782	-0.573722	0.192724	0.00291171	ENSBTAT00000019113	-40581	-			Intron	CGI
5	108825115	0.36706	0.93952	-0.572459	0.24107	0.0175649	ENSBTAT00000073516	16986	+
5	108825119	0.36706	0.93952	-0.572459	0.24107	0.0175649	ENSBTAT00000073516	16990	+
5	10376028	0.36706	0.93952	-0.572459	0.24107	0.0175649	ENSBTAT00000038612	91596	+			Intron	CGI
5	10376108	0.36706	0.93952	-0.572459	0.24107	0.0175649	ENSBTAT00000038612	91676	+			Intron	CGI	Shore
5	11916193	0.36706	0.93952	-0.572459	0.24107	0.0175649	ENSBTAT00000050784	-7022	-			Intron	CGI
5	11916241	0.36706	0.93952	-0.572459	0.24107	0.0175649	ENSBTAT00000050784	-7070	-			Intron	CGI
5	13659572	0.36706	0.93952	-0.572459	0.24107	0.0175649	ENSBTAT00000019642	-19493	+
5	13659590	0.36706	0.93952	-0.572459	0.24107	0.0175649	ENSBTAT00000019642	-19475	+
5	67475876	0.36706	0.93952	-0.572459	0.24107	0.0175649	ENSBTAT00000007899	35534	-			Intron	CGI	Shore
5	67475927	0.36706	0.93952	-0.572459	0.24107	0.0175649	ENSBTAT00000007899	35483	-			Intron	CGI	Shore
5	74462764	0.36706	0.93952	-0.572459	0.24107	0.0175649	ENSBTAT00000069263	-10520	-
5	74462772	0.36706	0.93952	-0.572459	0.24107	0.0175649	ENSBTAT00000069263	-10528	-
5	90938340	0.36706	0.93952	-0.572459	0.24107	0.0175649	ENSBTAT00000023359	-75502	-
5	90938352	0.36706	0.93952	-0.572459	0.24107	0.0175649	ENSBTAT00000023359	-75514	-
5	94635679	0.36706	0.93952	-0.572459	0.24107	0.0175649	ENSBTAT00000068017	-33439	+
5	94635688	0.36706	0.93952	-0.572459	0.24107	0.0175649	ENSBTAT00000068017	-33430	+
5	55545618	0.36706	0.915841	-0.54878	0.21009	0.00899832	ENSBTAT00000044911	-6580	-
5	55545626	0.36706	0.915841	-0.54878	0.209958	0.0089552	ENSBTAT00000044911	-6588	-
5	55545640	0.36706	0.915841	-0.54878	0.209958	0.0089552	ENSBTAT00000044911	-6602	-
5	55545649	0.36706	0.915841	-0.54878	0.209958	0.0089552	ENSBTAT00000044911	-6611	-
5	12538127	0.36706	0.911195	-0.544134	0.242213	0.0246714	ENSBTAT00000064450	319055	+			Intron	CGI
5	12538120	0.36706	0.911195	-0.544134	0.241903	0.0244876	ENSBTAT00000064450	319048	+			Intron	CGI
5	105722950	0.36706	0.908172	-0.541111	0.22907	0.0181661	ENSBTAT00000008940	5579	+			Intron	CGI	Shore
5	105722928	0.36706	0.908172	-0.541111	0.228909	0.0180851	ENSBTAT00000008940	5557	+			Intron	CGI
5	105722932	0.36706	0.908172	-0.541111	0.228909	0.0180851	ENSBTAT00000008940	5561	+			Intron	CGI
5	27477747	0.36706	0.90439	-0.53733	0.242918	0.0269678	ENSBTAT00000079662	3015	+			Intron	CGI	Shore
5	77704841	0.36706	0.90439	-0.53733	0.242918	0.0269678	ENSBTAT00000079187	27324	-			Intron	CGI
5	27477778	0.36706	0.90439	-0.53733	0.242287	0.0265722	ENSBTAT00000079662	3046	+			Intron	CGI
5	77704699	0.36706	0.90439	-0.53733	0.242287	0.0265722	ENSBTAT00000079187	27466	-			Intron	CGI	Shore
5	29535463	0.36706	0.900225	-0.533165	0.243078	0.0282792	ENSBTAT00000032158	-27422	+
5	19127208	0.36706	0.900225	-0.533165	0.243078	0.0282792	ENSBTAT00000006022	90208	-
5	29535470	0.36706	0.900225	-0.533165	0.242832	0.0281201	ENSBTAT00000032158	-27415	+
5	19127199	0.36706	0.900225	-0.533165	0.242832	0.0281201	ENSBTAT00000006022	90217	-
5	103240578	0.36706	0.898068	-0.531007	0.243469	0.0291832	ENSBTAT00000010689	10020	-			Intron	CGI
5	103240627	0.36706	0.898068	-0.531007	0.242789	0.028734	ENSBTAT00000010689	9971	-			Intron	CGI
5	18462034	0.36706	0.895526	-0.528465	0.243487	0.029976	ENSBTAT00000074582	-108550	-
5	73429972	0.36706	0.895526	-0.528465	0.243487	0.029976	ENSBTAT00000010095	72869	+
5	18461970	0.36706	0.895526	-0.528465	0.243245	0.0298134	ENSBTAT00000074582	-108486	-
5	73429946	0.36706	0.895526	-0.528465	0.243245	0.0298134	ENSBTAT00000010095	72843	+
5	115377938	0.36706	0.893225	-0.526164	0.243654	0.0308132	ENSBTAT00000011665	34308	+			Intron	CGI
5	114535189	0.36706	0.893225	-0.526164	0.243654	0.0308132	ENSBTAT00000008234	19415	-			Intron	CGI	Shore
5	114988384	0.36706	0.893225	-0.526164	0.243654	0.0308132	ENSBTAT00000064701	-4587	-			Intron	CGI
5	44445068	0.36706	0.893225	-0.526164	0.243654	0.0308132	ENSBTAT00000017351	4046	-		Exon		CGI
5	55886762	0.36706	0.893225	-0.526164	0.243654	0.0308132	ENSBTAT00000044838	-1570	-		Exon		CGI
5	115378086	0.36706	0.893225	-0.526164	0.243446	0.0306706	ENSBTAT00000011665	34456	+			Intron	CGI
5	114535173	0.36706	0.893225	-0.526164	0.243446	0.0306706	ENSBTAT00000008234	19431	-			Intron	CGI
5	114988392	0.36706	0.893225	-0.526164	0.243446	0.0306706	ENSBTAT00000064701	-4595	-			Intron	CGI
5	44445079	0.36706	0.893225	-0.526164	0.243446	0.0306706	ENSBTAT00000017351	4035	-		Exon		CGI
5	55886773	0.36706	0.893225	-0.526164	0.243446	0.0306706	ENSBTAT00000044838	-1581	-		Exon		CGI
5	106611893	0.36706	0.883893	-0.516833	0.230139	0.0247206	ENSBTAT00000067041	18217	-			Intron	CGI
5	106611915	0.36706	0.883893	-0.516833	0.229842	0.0245349	ENSBTAT00000067041	18195	-			Intron	CGI
5	106611879	0.36706	0.883893	-0.516833	0.22963	0.0244032	ENSBTAT00000067041	18231	-			Intron	CGI
5	102704399	0.36706	0.868037	-0.500977	0.244244	0.0402542	ENSBTAT00000080817	-9912	-
5	102704327	0.36706	0.868037	-0.500977	0.243753	0.0398533	ENSBTAT00000080817	-9840	-
5	103153462	0.36706	0.855932	-0.488871	0.231304	0.034554	ENSBTAT00000052144	40690	-
5	103153455	0.36706	0.855932	-0.488871	0.230718	0.0340976	ENSBTAT00000052144	40697	-
5	103153485	0.36706	0.855932	-0.488871	0.230718	0.0340976	ENSBTAT00000052144	40667	-
5	44836031	0.36706	0.852086	-0.485026	0.245167	0.0478893	ENSBTAT00000072626	-40557	+
5	44836042	0.36706	0.852086	-0.485026	0.245167	0.0478893	ENSBTAT00000072626	-40546	+
5	45838318	0.36706	0.852086	-0.485026	0.245167	0.0478893	ENSBTAT00000016634	213858	+
5	45838327	0.36706	0.852086	-0.485026	0.245167	0.0478893	ENSBTAT00000016634	213867	+					Shore
5	73948289	0.36706	0.852086	-0.485026	0.245167	0.0478893	ENSBTAT00000026808	14568	-			Intron	CGI	Shore
5	73948300	0.36706	0.852086	-0.485026	0.245167	0.0478893	ENSBTAT00000026808	14557	-			Intron	CGI
5	97294942	0.36706	0.845258	-0.478197	0.213618	0.0251845	ENSBTAT00000000929	12262	+			Intron	CGI
5	97294799	0.36706	0.845258	-0.478197	0.213447	0.0250679	ENSBTAT00000000929	12119	+			Intron	CGI
5	97294775	0.36706	0.845258	-0.478197	0.213415	0.0250462	ENSBTAT00000000929	12095	+			Intron	CGI
5	97294758	0.36706	0.845258	-0.478197	0.213122	0.0248469	ENSBTAT00000000929	12078	+			Intron	CGI
5	114574294	0.0343789	0.37617	-0.341792	0.144492	0.0180075	ENSBTAT00000075086	-19552	-
5	114574296	0.0343789	0.37617	-0.341792	0.144492	0.0180075	ENSBTAT00000075086	-19554	-
5	114574300	0.0343789	0.37617	-0.341792	0.144492	0.0180075	ENSBTAT00000075086	-19558	-
5	114574302	0.0343789	0.37617	-0.341792	0.144492	0.0180075	ENSBTAT00000075086	-19560	-
5	114574310	0.0343789	0.37617	-0.341792	0.144492	0.0180075	ENSBTAT00000075086	-19568	-
5	114574405	0.0343789	0.37617	-0.341792	0.144388	0.0179245	ENSBTAT00000075086	-19663	-
5	114574408	0.0343789	0.37617	-0.341792	0.144388	0.0179245	ENSBTAT00000075086	-19666	-
5	114574432	0.0343789	0.37617	-0.341792	0.144388	0.0179245	ENSBTAT00000075086	-19690	-					Shore
5	114574445	0.0343789	0.37617	-0.341792	0.144388	0.0179245	ENSBTAT00000075086	-19703	-
5	114574456	0.0343789	0.37617	-0.341792	0.144388	0.0179245	ENSBTAT00000075086	-19714	-
5	17932920	0.0527815	0.37617	-0.323389	0.111042	0.00358772	ENSBTAT00000063396	-1046	-
5	17932967	0.0527815	0.37617	-0.323389	0.111042	0.00358772	ENSBTAT00000063396	-1093	-					Shore
5	17932839	0.0527815	0.37617	-0.323389	0.110969	0.00356576	ENSBTAT00000063396	-965	-	Promoter
5	17932889	0.0527815	0.37617	-0.323389	0.110969	0.00356576	ENSBTAT00000063396	-1015	-
5	17932892	0.0527815	0.37617	-0.323389	0.110969	0.00356576	ENSBTAT00000063396	-1018	-
5	17932901	0.0527815	0.37617	-0.323389	0.110969	0.00356576	ENSBTAT00000063396	-1027	-
5	17932914	0.0527815	0.37617	-0.323389	0.110969	0.00356576	ENSBTAT00000063396	-1040	-
5	17932958	0.0527815	0.37617	-0.323389	0.110969	0.00356576	ENSBTAT00000063396	-1084	-
5	17932883	0.0527815	0.37617	-0.323389	0.110866	0.00353489	ENSBTAT00000063396	-1009	-
5	17932911	0.0527815	0.37617	-0.323389	0.110866	0.00353489	ENSBTAT00000063396	-1037	-
5	17932953	0.0527815	0.37617	-0.323389	0.110866	0.00353489	ENSBTAT00000063396	-1079	-
5	17932962	0.0527815	0.37617	-0.323389	0.110866	0.00353489	ENSBTAT00000063396	-1088	-
5	17932996	0.0527815	0.37617	-0.323389	0.110774	0.00350763	ENSBTAT00000063396	-1122	-
5	17932936	0.0527815	0.37617	-0.323389	0.110757	0.00350239	ENSBTAT00000063396	-1062	-
5	17932940	0.0527815	0.37617	-0.323389	0.110757	0.00350239	ENSBTAT00000063396	-1066	-
5	17932975	0.0527815	0.37617	-0.323389	0.110757	0.00350239	ENSBTAT00000063396	-1101	-
5	17933014	0.0527815	0.37617	-0.323389	0.110757	0.00350239	ENSBTAT00000063396	-1140	-
5	17933020	0.0527815	0.37617	-0.323389	0.110757	0.00350239	ENSBTAT00000063396	-1146	-
5	15824216	0.423052	0.248813	0.174239	0.0387756	7.01e-06	ENSBTAT00000014809	-81049	-
5	15824227	0.423052	0.248813	0.174239	0.035528	9.38e-07	ENSBTAT00000014809	-81060	-
5	15824307	0.423052	0.248813	0.174239	0.0312885	2.57e-08	ENSBTAT00000014809	-81140	-					Shore
5	15824333	0.423052	0.248813	0.174239	0.0277076	3.21e-10	ENSBTAT00000014809	-81166	-
5	111156251	0.662574	0.475434	0.18714	0.0471018	7.09e-05	ENSBTAT00000000431	95462	-					Shore
5	111156226	0.662574	0.475434	0.18714	0.0461449	5e-05	ENSBTAT00000000431	95487	-
5	28619977	0.660955	0.442271	0.218684	0.0666211	0.0010289	ENSBTAT00000082776	8544	+			Intron	CGI
5	18092459	0.809295	0.460863	0.348432	0.0667331	1.78e-07	ENSBTAT00000011881	148551	+
5	53772299	0.477928	0.0666835	0.411244	0.162751	0.0115096	ENSBTAT00000070088	14596	-			Intron	CGI
5	53772345	0.477928	0.0666835	0.411244	0.0941804	1.26e-05	ENSBTAT00000070088	14550	-			Intron	CGI
5	105887590	0.861997	0.37617	0.485827	0.246263	0.0485191	ENSBTAT00000022145	-100459	-
5	105887530	0.861997	0.37617	0.485827	0.245168	0.0475235	ENSBTAT00000022145	-100399	-
5	112386121	0.891996	0.37617	0.515825	0.245043	0.035288	ENSBTAT00000085555	8893	-
5	82968288	0.891996	0.37617	0.515825	0.245043	0.035288	ENSBTAT00000074865	-15354	+
5	86277248	0.891996	0.37617	0.515825	0.245043	0.035288	ENSBTAT00000078881	62351	+			Intron	CGI
5	111409579	0.891996	0.37617	0.515825	0.245043	0.035288	ENSBTAT00000018933	53180	+					Shore
5	56085763	0.891996	0.37617	0.515825	0.245043	0.035288	ENSBTAT00000024431	4431	+			Intron	CGI
5	63081206	0.891996	0.37617	0.515825	0.245043	0.035288	ENSBTAT00000043868	-25576	-			Intron	CGI	Shore
5	112386130	0.891996	0.37617	0.515825	0.244813	0.035116	ENSBTAT00000085555	8884	-
5	82968296	0.891996	0.37617	0.515825	0.244813	0.035116	ENSBTAT00000074865	-15346	+
5	86277276	0.891996	0.37617	0.515825	0.244813	0.035116	ENSBTAT00000078881	62379	+			Intron	CGI
5	111409565	0.891996	0.37617	0.515825	0.244813	0.035116	ENSBTAT00000018933	53166	+
5	56085728	0.891996	0.37617	0.515825	0.244813	0.035116	ENSBTAT00000024431	4396	+			Intron	CGI
5	63081145	0.891996	0.37617	0.515825	0.244813	0.035116	ENSBTAT00000043868	-25515	-			Intron	CGI
5	17879547	0.899023	0.37617	0.522853	0.244467	0.0324565	ENSBTAT00000024961	16095	-		Exon		CGI
5	17879564	0.899023	0.37617	0.522853	0.244197	0.0322649	ENSBTAT00000024961	16078	-		Exon		CGI
5	97309375	0.912609	0.37617	0.536439	0.229931	0.0196458	ENSBTAT00000000929	26695	+			Intron	CGI
5	97309311	0.912609	0.37617	0.536439	0.22972	0.0195335	ENSBTAT00000000929	26631	+			Intron	CGI
5	97309334	0.912609	0.37617	0.536439	0.22972	0.0195335	ENSBTAT00000000929	26654	+			Intron	CGI
5	33240547	0.914588	0.37617	0.538418	0.211303	0.0108316	ENSBTAT00000039061	-70738	-
5	33240555	0.914588	0.37617	0.538418	0.211156	0.0107768	ENSBTAT00000039061	-70746	-
5	33240566	0.914588	0.37617	0.538418	0.211156	0.0107768	ENSBTAT00000039061	-70757	-
5	33240569	0.914588	0.37617	0.538418	0.211156	0.0107768	ENSBTAT00000039061	-70760	-
5	24017301	0.93832	0.37617	0.56215	0.242457	0.0204193	ENSBTAT00000086712	-49708	+			Intron	CGI
5	24017330	0.93832	0.37617	0.56215	0.242457	0.0204193	ENSBTAT00000086712	-49679	+			Intron	CGI
5	26269681	0.93832	0.37617	0.56215	0.242457	0.0204193	ENSBTAT00000019992	-58650	+
5	26269700	0.93832	0.37617	0.56215	0.242457	0.0204193	ENSBTAT00000019992	-58631	+
5	108519039	0.93832	0.37617	0.56215	0.242457	0.0204193	ENSBTAT00000084716	72319	+			Intron	CGI
5	108519055	0.93832	0.37617	0.56215	0.242457	0.0204193	ENSBTAT00000084716	72335	+			Intron	CGI
5	109334713	0.93832	0.37617	0.56215	0.242457	0.0204193	ENSBTAT00000082884	-19199	+
5	109334832	0.93832	0.37617	0.56215	0.242457	0.0204193	ENSBTAT00000082884	-19080	+
5	113381049	0.93832	0.37617	0.56215	0.242457	0.0204193	ENSBTAT00000069274	-33205	-
5	113381055	0.93832	0.37617	0.56215	0.242457	0.0204193	ENSBTAT00000069274	-33211	-
5	105300451	0.93832	0.37617	0.56215	0.242457	0.0204193	ENSBTAT00000022142	-29959	-
5	105300470	0.93832	0.37617	0.56215	0.242457	0.0204193	ENSBTAT00000022142	-29978	-
5	30775559	0.93832	0.37617	0.56215	0.242457	0.0204193	ENSBTAT00000063707	10876	+			Intron	CGI
5	30775568	0.93832	0.37617	0.56215	0.242457	0.0204193	ENSBTAT00000063707	10885	+			Intron	CGI
5	45173264	0.93832	0.37617	0.56215	0.242457	0.0204193	ENSBTAT00000019575	27303	-			Intron	CGI
5	45173294	0.93832	0.37617	0.56215	0.242457	0.0204193	ENSBTAT00000019575	27273	-			Intron	CGI
5	71275938	0.93832	0.37617	0.56215	0.242457	0.0204193	ENSBTAT00000027501	-74722	-
5	71275944	0.93832	0.37617	0.56215	0.242457	0.0204193	ENSBTAT00000027501	-74728	-
5	85794811	0.939899	0.37617	0.563729	0.242445	0.0200623	ENSBTAT00000084515	-233820	+
5	110842743	0.939899	0.37617	0.563729	0.242445	0.0200623	ENSBTAT00000068866	13484	+			Intron	CGI
5	71954525	0.939899	0.37617	0.563729	0.242445	0.0200623	ENSBTAT00000038015	-222085	-			Intron	CGI
5	85794843	0.939899	0.37617	0.563729	0.242152	0.0199123	ENSBTAT00000084515	-233788	+
5	110842702	0.939899	0.37617	0.563729	0.242152	0.0199123	ENSBTAT00000068866	13443	+			Intron	CGI
5	71954412	0.939899	0.37617	0.563729	0.242152	0.0199123	ENSBTAT00000038015	-221972	-			Intron	CGI
5	18678557	0.941272	0.37617	0.565101	0.242433	0.0197554	ENSBTAT00000074582	-325073	-
5	18678332	0.941272	0.37617	0.565101	0.241898	0.0194854	ENSBTAT00000074582	-324848	-
5	113590888	0.941416	0.37617	0.565246	0.242145	0.0195788	ENSBTAT00000042617	27066	+
5	113590900	0.941416	0.37617	0.565246	0.242145	0.0195788	ENSBTAT00000042617	27078	+
5	78433585	0.941416	0.37617	0.565246	0.242145	0.0195788	ENSBTAT00000027075	59036	+			Intron	CGI
5	78433679	0.941416	0.37617	0.565246	0.242145	0.0195788	ENSBTAT00000027075	59130	+			Intron	CGI
5	112376636	0.942737	0.37617	0.566566	0.242138	0.0192915	ENSBTAT00000085264	11624	+			Intron	CGI
5	112376608	0.942737	0.37617	0.566566	0.241896	0.0191709	ENSBTAT00000085264	11596	+			Intron	CGI
6	66406971	0.36706	0.946304	-0.579244	0.2405	0.0160183	ENSBTAT00000080361	-94652	-			Intron	CGI
6	66406956	0.36706	0.946304	-0.579244	0.2403	0.0159307	ENSBTAT00000080361	-94637	-			Intron	CGI
6	5920307	0.36706	0.945075	-0.578015	0.240739	0.0163504	ENSBTAT00000022662	53040	-
6	5920364	0.36706	0.945075	-0.578015	0.240302	0.0161562	ENSBTAT00000022662	52983	-
6	40913987	0.36706	0.942599	-0.575538	0.240759	0.0168247	ENSBTAT00000072768	-417699	-			Intron	CGI
6	40914031	0.36706	0.942599	-0.575538	0.240759	0.0168247	ENSBTAT00000072768	-417743	-			Intron	CGI
6	30375280	0.36706	0.942599	-0.575538	0.227015	0.0112371	ENSBTAT00000067445	23452	-			Intron	CGI
6	30375287	0.36706	0.942599	-0.575538	0.227015	0.0112371	ENSBTAT00000067445	23445	-			Intron	CGI
6	30375324	0.36706	0.942599	-0.575538	0.227015	0.0112371	ENSBTAT00000067445	23408	-			Intron	CGI	Shore
6	68982263	0.36706	0.93952	-0.572459	0.24107	0.0175649	ENSBTAT00000084423	41345	+			Intron	CGI
6	68982282	0.36706	0.93952	-0.572459	0.24107	0.0175649	ENSBTAT00000084423	41364	+			Intron	CGI
6	11608759	0.36706	0.93952	-0.572459	0.24107	0.0175649	ENSBTAT00000023672	52773	+			Intron	CGI
6	11608819	0.36706	0.93952	-0.572459	0.24107	0.0175649	ENSBTAT00000023672	52833	+			Intron	CGI
6	65880348	0.36706	0.893225	-0.526164	0.243654	0.0308132	ENSBTAT00000039626	229510	-			Intron	CGI
6	65880355	0.36706	0.893225	-0.526164	0.243446	0.0306706	ENSBTAT00000039626	229503	-			Intron	CGI
6	70600341	0.36706	0.878063	-0.511003	0.229526	0.0259914	ENSBTAT00000001038	12343	-			Intron	CGI
6	70600366	0.36706	0.878063	-0.511003	0.229526	0.0259914	ENSBTAT00000001038	12318	-			Intron	CGI
6	70600372	0.36706	0.878063	-0.511003	0.229152	0.0257494	ENSBTAT00000001038	12312	-			Intron	CGI
6	54902209	0.36706	0.857805	-0.490744	0.245048	0.0452155	ENSBTAT00000077281	733705	-
6	54902151	0.36706	0.857805	-0.490744	0.244444	0.0446865	ENSBTAT00000077281	733763	-
6	105582709	0.184533	0.465648	-0.281116	0.109232	0.0100659	ENSBTAT00000076377	-94703	-
6	105582604	0.184533	0.465648	-0.281116	0.107332	0.00881541	ENSBTAT00000076377	-94598	-
6	105582685	0.184533	0.465648	-0.281116	0.0989494	0.00449719	ENSBTAT00000076377	-94679	-
6	105582717	0.184533	0.465648	-0.281116	0.0903747	0.00186736	ENSBTAT00000076377	-94711	-
6	71244339	0.748901	0.552512	0.196389	0.0560897	0.000462938	ENSBTAT00000064408	13591	+			Intron	CGI
6	109834475	0.764173	0.51892	0.245253	0.064271	0.000135672	ENSBTAT00000065417	-317749	+
6	48862207	0.809295	0.506576	0.30272	0.0949082	0.00142468	ENSBTAT00000000069	-1095882	+
6	117797557	0.36706	0.0508939	0.316167	0.128254	0.0136949	ENSBTAT00000007828	-25754	-
6	117797563	0.36706	0.0508939	0.316167	0.128254	0.0136949	ENSBTAT00000007828	-25760	-
6	117797560	0.36706	0.0508939	0.316167	0.128167	0.0136314	ENSBTAT00000007828	-25757	-
6	117797572	0.36706	0.0508939	0.316167	0.128167	0.0136314	ENSBTAT00000007828	-25769	-					Shore
6	117797578	0.36706	0.0508939	0.316167	0.128167	0.0136314	ENSBTAT00000007828	-25775	-
6	117797584	0.36706	0.0508939	0.316167	0.128167	0.0136314	ENSBTAT00000007828	-25781	-
6	117797590	0.36706	0.0508939	0.316167	0.128167	0.0136314	ENSBTAT00000007828	-25787	-
6	117797594	0.36706	0.0508939	0.316167	0.128167	0.0136314	ENSBTAT00000007828	-25791	-
6	117797608	0.36706	0.0508939	0.316167	0.128167	0.0136314	ENSBTAT00000007828	-25805	-
6	117797551	0.36706	0.0508939	0.316167	0.128069	0.0135597	ENSBTAT00000007828	-25748	-
6	117797624	0.36706	0.0508939	0.316167	0.127965	0.0134841	ENSBTAT00000007828	-25821	-
6	117797648	0.36706	0.0508939	0.316167	0.127889	0.0134289	ENSBTAT00000007828	-25845	-
6	117797650	0.36706	0.0508939	0.316167	0.127856	0.0134046	ENSBTAT00000007828	-25847	-
6	44921890	0.36706	0.0508813	0.316179	0.116522	0.00665814	ENSBTAT00000078795	361	+	Promoter	Exon		CGI
6	44921924	0.36706	0.0508813	0.316179	0.116522	0.00665814	ENSBTAT00000078795	395	+	Promoter	Exon		CGI
6	44921927	0.36706	0.0508813	0.316179	0.116522	0.00665814	ENSBTAT00000078795	398	+	Promoter	Exon		CGI
6	44921856	0.36706	0.0508813	0.316179	0.116472	0.00663462	ENSBTAT00000078795	327	+	Promoter	Exon		CGI
6	44921864	0.36706	0.0508813	0.316179	0.116472	0.00663462	ENSBTAT00000078795	335	+	Promoter	Exon		CGI
6	44921878	0.36706	0.0508813	0.316179	0.116472	0.00663462	ENSBTAT00000078795	349	+	Promoter	Exon		CGI
6	44921880	0.36706	0.0508813	0.316179	0.116472	0.00663462	ENSBTAT00000078795	351	+	Promoter	Exon		CGI
6	44921897	0.36706	0.0508813	0.316179	0.116472	0.00663462	ENSBTAT00000078795	368	+	Promoter	Exon		CGI
6	44921907	0.36706	0.0508813	0.316179	0.116472	0.00663462	ENSBTAT00000078795	378	+	Promoter	Exon		CGI
6	44921914	0.36706	0.0508813	0.316179	0.116472	0.00663462	ENSBTAT00000078795	385	+	Promoter	Exon		CGI
6	44921916	0.36706	0.0508813	0.316179	0.116472	0.00663462	ENSBTAT00000078795	387	+	Promoter	Exon		CGI
6	44921921	0.36706	0.0508813	0.316179	0.116472	0.00663462	ENSBTAT00000078795	392	+	Promoter	Exon		CGI
6	44921933	0.36706	0.0508813	0.316179	0.116472	0.00663462	ENSBTAT00000078795	404	+	Promoter	Exon		CGI
6	44921942	0.36706	0.0508813	0.316179	0.116472	0.00663462	ENSBTAT00000078795	413	+	Promoter	Exon		CGI
6	44921944	0.36706	0.0508813	0.316179	0.116472	0.00663462	ENSBTAT00000078795	415	+	Promoter	Exon		CGI
6	44921870	0.36706	0.0508813	0.316179	0.116359	0.00658211	ENSBTAT00000078795	341	+	Promoter	Exon		CGI
6	16497230	0.891996	0.37617	0.515825	0.245043	0.035288	ENSBTAT00000013587	-56807	+					Shore
6	16497246	0.891996	0.37617	0.515825	0.244813	0.035116	ENSBTAT00000013587	-56791	+
6	13132791	0.896902	0.37617	0.520731	0.244854	0.0334451	ENSBTAT00000020291	65966	+			Intron	CGI
6	13132859	0.896902	0.37617	0.520731	0.244148	0.0329369	ENSBTAT00000020291	66034	+			Intron	CGI
6	91162216	0.889283	0.36795	0.521333	0.125437	3.24e-05	ENSBTAT00000056575	-5073	+
6	91162255	0.889283	0.36795	0.521333	0.0652773	1.39e-15	ENSBTAT00000056575	-5034	+
6	5917823	0.916872	0.37617	0.540702	0.229903	0.0186795	ENSBTAT00000022662	55524	-
6	5917868	0.916872	0.37617	0.540702	0.22965	0.0185495	ENSBTAT00000022662	55479	-
6	5917916	0.916872	0.37617	0.540702	0.228816	0.0181258	ENSBTAT00000022662	55431	-
6	16976042	0.93832	0.37617	0.56215	0.242457	0.0204193	ENSBTAT00000067746	-107822	+
6	16976063	0.93832	0.37617	0.56215	0.242457	0.0204193	ENSBTAT00000067746	-107801	+
6	21397487	0.93832	0.37617	0.56215	0.242457	0.0204193	ENSBTAT00000021612	43371	+			Intron	CGI
6	21397501	0.93832	0.37617	0.56215	0.242457	0.0204193	ENSBTAT00000021612	43385	+			Intron	CGI
6	29833341	0.93832	0.37617	0.56215	0.242457	0.0204193	ENSBTAT00000077990	-239898	-
6	29833356	0.93832	0.37617	0.56215	0.242457	0.0204193	ENSBTAT00000077990	-239913	-
6	41029495	0.93832	0.37617	0.56215	0.242457	0.0204193	ENSBTAT00000072768	-533207	-			Intron	CGI
6	41029500	0.93832	0.37617	0.56215	0.242457	0.0204193	ENSBTAT00000072768	-533212	-			Intron	CGI
6	67514473	0.93832	0.37617	0.56215	0.242457	0.0204193	ENSBTAT00000069575	16507	+			Intron	CGI
6	67514516	0.93832	0.37617	0.56215	0.242457	0.0204193	ENSBTAT00000069575	16550	+			Intron	CGI
6	46511046	0.939899	0.37617	0.563729	0.242445	0.0200623	ENSBTAT00000047170	240018	+
6	59307297	0.939899	0.37617	0.563729	0.242445	0.0200623	ENSBTAT00000039651	-17091	+
6	46511023	0.939899	0.37617	0.563729	0.242152	0.0199123	ENSBTAT00000047170	239995	+
6	59307235	0.939899	0.37617	0.563729	0.242152	0.0199123	ENSBTAT00000039651	-17153	+
7	66922435	0.36706	0.941092	-0.574031	0.241056	0.0172507	ENSBTAT00000061429	-653355	+
7	2695894	0.36706	0.941092	-0.574031	0.241056	0.0172507	ENSBTAT00000057596	7649	-			Intron	CGI
7	14784973	0.36706	0.941092	-0.574031	0.241056	0.0172507	ENSBTAT00000077896	-5742	+					Shore
7	42153103	0.36706	0.941092	-0.574031	0.241056	0.0172507	ENSBTAT00000004620	15347	+
7	66922413	0.36706	0.941092	-0.574031	0.240767	0.0171173	ENSBTAT00000061429	-653377	+
7	2695908	0.36706	0.941092	-0.574031	0.240767	0.0171173	ENSBTAT00000057596	7635	-			Intron	CGI
7	14784943	0.36706	0.941092	-0.574031	0.240767	0.0171173	ENSBTAT00000077896	-5772	+
7	42153130	0.36706	0.941092	-0.574031	0.240767	0.0171173	ENSBTAT00000004620	15374	+
7	17472569	0.36706	0.940575	-0.573514	0.227394	0.0116652	ENSBTAT00000082480	4423	-			Intron	CGI
7	17472575	0.36706	0.940575	-0.573514	0.227115	0.0115629	ENSBTAT00000082480	4417	-			Intron	CGI
7	17472639	0.36706	0.940575	-0.573514	0.227115	0.0115629	ENSBTAT00000082480	4353	-			Intron	CGI
7	44979592	0.36706	0.93952	-0.572459	0.24107	0.0175649	ENSBTAT00000022743	279752	-			Intron	CGI
7	44979650	0.36706	0.93952	-0.572459	0.24107	0.0175649	ENSBTAT00000022743	279694	-			Intron	CGI
7	49157174	0.36706	0.93952	-0.572459	0.24107	0.0175649	ENSBTAT00000084871	33797	-			Intron	CGI
7	49157177	0.36706	0.93952	-0.572459	0.24107	0.0175649	ENSBTAT00000084871	33794	-			Intron	CGI
7	4930524	0.36706	0.93952	-0.572459	0.24107	0.0175649	ENSBTAT00000073724	2445	+		Exon		CGI
7	4930546	0.36706	0.93952	-0.572459	0.24107	0.0175649	ENSBTAT00000073724	2467	+		Exon		CGI
7	6087885	0.36706	0.93952	-0.572459	0.24107	0.0175649	ENSBTAT00000047290	14569	+			Intron	CGI
7	6087899	0.36706	0.93952	-0.572459	0.24107	0.0175649	ENSBTAT00000047290	14583	+			Intron	CGI
7	14800224	0.36706	0.93952	-0.572459	0.24107	0.0175649	ENSBTAT00000070014	3085	+
7	14800239	0.36706	0.93952	-0.572459	0.24107	0.0175649	ENSBTAT00000070014	3100	+
7	19845220	0.36706	0.93952	-0.572459	0.24107	0.0175649	ENSBTAT00000079089	-2267	-
7	19845256	0.36706	0.93952	-0.572459	0.24107	0.0175649	ENSBTAT00000079089	-2303	-
7	62491356	0.36706	0.93952	-0.572459	0.227309	0.0117881	ENSBTAT00000029099	-4591	+
7	62491359	0.36706	0.93952	-0.572459	0.227309	0.0117881	ENSBTAT00000029099	-4588	+					Shore
7	62491362	0.36706	0.93952	-0.572459	0.227309	0.0117881	ENSBTAT00000029099	-4585	+
7	63964946	0.36706	0.909598	-0.542538	0.22904	0.0178485	ENSBTAT00000014782	-311092	-
7	63964918	0.36706	0.909598	-0.542538	0.228812	0.017735	ENSBTAT00000014782	-311064	-
7	63964866	0.36706	0.909598	-0.542538	0.228661	0.0176598	ENSBTAT00000014782	-311012	-
7	43232485	0.36706	0.908172	-0.541111	0.22907	0.0181661	ENSBTAT00000020034	15015	-			Intron	CGI
7	43232469	0.36706	0.908172	-0.541111	0.228909	0.0180851	ENSBTAT00000020034	15031	-			Intron	CGI
7	43232480	0.36706	0.908172	-0.541111	0.228909	0.0180851	ENSBTAT00000020034	15020	-			Intron	CGI
7	35351468	0.36706	0.900225	-0.533165	0.243078	0.0282792	ENSBTAT00000002778	500627	+
7	35351473	0.36706	0.900225	-0.533165	0.242832	0.0281201	ENSBTAT00000002778	500632	+
7	55623003	0.36706	0.893225	-0.526164	0.243654	0.0308132	ENSBTAT00000025305	310713	+
7	51237778	0.36706	0.893225	-0.526164	0.243654	0.0308132	ENSBTAT00000065759	-11716	-
7	17658773	0.36706	0.893225	-0.526164	0.243654	0.0308132	ENSBTAT00000010390	-25278	-
7	14797907	0.36706	0.893225	-0.526164	0.243654	0.0308132	ENSBTAT00000070014	768	+	Promoter		Intron	CGI
7	55623007	0.36706	0.893225	-0.526164	0.243446	0.0306706	ENSBTAT00000025305	310717	+
7	51237771	0.36706	0.893225	-0.526164	0.243446	0.0306706	ENSBTAT00000065759	-11709	-
7	17658745	0.36706	0.893225	-0.526164	0.243446	0.0306706	ENSBTAT00000010390	-25250	-
7	14797855	0.36706	0.893225	-0.526164	0.243446	0.0306706	ENSBTAT00000070014	716	+	Promoter		Intron	CGI
7	19055451	0.36706	0.845524	-0.478464	0.197141	0.0152236	ENSBTAT00000074444	74464	+
7	19055463	0.36706	0.845524	-0.478464	0.197141	0.0152236	ENSBTAT00000074444	74476	+
7	19055437	0.36706	0.845524	-0.478464	0.197117	0.0152115	ENSBTAT00000074444	74450	+
7	19055441	0.36706	0.845524	-0.478464	0.196837	0.0150669	ENSBTAT00000074444	74454	+
7	19055484	0.36706	0.845524	-0.478464	0.196837	0.0150669	ENSBTAT00000074444	74497	+
7	16165126	0.378981	0.833765	-0.454784	0.148897	0.00225553	ENSBTAT00000082566	15922	-			Intron	CGI
7	16165206	0.378981	0.833765	-0.454784	0.0901996	4.61e-07	ENSBTAT00000082566	15842	-			Intron	CGI
7	10920686	0.144765	0.535957	-0.391191	0.138768	0.00481698	ENSBTAT00000036708	39438	-			Intron	CGI
7	10920496	0.144765	0.535957	-0.391191	0.0898299	1.33e-05	ENSBTAT00000036708	39628	-			Intron	CGI	Shore
7	63417997	0.39702	0.764099	-0.367079	0.109141	0.000769996	ENSBTAT00000014782	235859	-
7	63418072	0.39702	0.764099	-0.367079	0.0990531	0.000210657	ENSBTAT00000014782	235784	-
7	10896637	0.157112	0.458585	-0.301474	0.0922264	0.00107988	ENSBTAT00000027132	-40512	-			Intron	CGI
7	10896623	0.157112	0.458585	-0.301474	0.0911648	0.00094331	ENSBTAT00000027132	-40498	-			Intron	CGI
7	42254876	0.185009	0.387613	-0.202604	0.0605573	0.000820868	ENSBTAT00000068258	9084	-
7	42254813	0.185009	0.387613	-0.202604	0.0602045	0.000764697	ENSBTAT00000068258	9147	-
7	101594051	0.772366	0.609078	0.163288	0.0293813	2.74e-08	ENSBTAT00000042642	-82607	-
7	62721138	0.415785	0.205092	0.210693	0.0499224	2.44e-05	ENSBTAT00000082849	2349	+			Intron	CGI
7	71442735	0.583914	0.323931	0.259983	0.0361892	6.77e-13	ENSBTAT00000055443	-58008	+
7	62720958	0.417592	0.152939	0.264653	0.100028	0.0081498	ENSBTAT00000082849	2169	+			Intron	CGI
7	62720931	0.417592	0.152939	0.264653	0.0903881	0.00341191	ENSBTAT00000082849	2142	+			Intron	CGI
7	62720959	0.417592	0.152939	0.264653	0.0467576	1.51e-08	ENSBTAT00000082849	2170	+			Intron	CGI
7	71260572	0.835292	0.37617	0.459121	0.185812	0.0134779	ENSBTAT00000086904	-97828	+
7	71260517	0.835292	0.37617	0.459121	0.185758	0.0134507	ENSBTAT00000086904	-97883	+
7	71260547	0.835292	0.37617	0.459121	0.185758	0.0134507	ENSBTAT00000086904	-97853	+
7	71260514	0.835292	0.37617	0.459121	0.18537	0.0132571	ENSBTAT00000086904	-97886	+
7	71260557	0.835292	0.37617	0.459121	0.18537	0.0132571	ENSBTAT00000086904	-97843	+
7	71260563	0.835292	0.37617	0.459121	0.185206	0.0131759	ENSBTAT00000086904	-97837	+
7	68145673	0.891996	0.37617	0.515825	0.245043	0.035288	ENSBTAT00000069341	-56353	+
7	20296046	0.891996	0.37617	0.515825	0.245043	0.035288	ENSBTAT00000080613	10379	+			Intron	CGI
7	21570381	0.891996	0.37617	0.515825	0.245043	0.035288	ENSBTAT00000070911	4690	+			Intron	CGI
7	37165603	0.891996	0.37617	0.515825	0.245043	0.035288	ENSBTAT00000086738	-151226	+
7	68145703	0.891996	0.37617	0.515825	0.244813	0.035116	ENSBTAT00000069341	-56323	+
7	20296068	0.891996	0.37617	0.515825	0.244813	0.035116	ENSBTAT00000080613	10401	+			Intron	CGI
7	21570328	0.891996	0.37617	0.515825	0.244813	0.035116	ENSBTAT00000070911	4637	+			Intron	CGI
7	37165642	0.891996	0.37617	0.515825	0.244813	0.035116	ENSBTAT00000086738	-151187	+
7	72628557	0.897965	0.37617	0.521794	0.211937	0.0138156	ENSBTAT00000073150	-81903	-
7	72628583	0.897965	0.37617	0.521794	0.211937	0.0138156	ENSBTAT00000073150	-81929	-
7	72628579	0.897965	0.37617	0.521794	0.211693	0.0137064	ENSBTAT00000073150	-81925	-
7	72628540	0.897965	0.37617	0.521794	0.211345	0.0135522	ENSBTAT00000073150	-81886	-
7	48699104	0.899023	0.37617	0.522853	0.244467	0.0324565	ENSBTAT00000004556	-129183	-			Intron	CGI
7	48699091	0.899023	0.37617	0.522853	0.244197	0.0322649	ENSBTAT00000004556	-129170	-			Intron	CGI
7	15505533	0.906922	0.37617	0.530751	0.230385	0.0212364	ENSBTAT00000078108	-39749	+			Intron	CGI
7	15505522	0.906922	0.37617	0.530751	0.230207	0.0211366	ENSBTAT00000078108	-39760	+			Intron	CGI
7	15505556	0.906922	0.37617	0.530751	0.230207	0.0211366	ENSBTAT00000078108	-39726	+			Intron	CGI
7	20972821	0.907012	0.37617	0.530842	0.244147	0.0296847	ENSBTAT00000010058	13430	+			Intron	CGI
7	20972786	0.907012	0.37617	0.530842	0.243177	0.0290399	ENSBTAT00000010058	13395	+			Intron	CGI
7	4893790	0.916745	0.37617	0.540575	0.211409	0.0105575	ENSBTAT00000011312	8449	+
7	4893727	0.916745	0.37617	0.540575	0.210884	0.0103659	ENSBTAT00000011312	8386	+
7	4893751	0.916745	0.37617	0.540575	0.210884	0.0103659	ENSBTAT00000011312	8410	+
7	4893808	0.916745	0.37617	0.540575	0.210884	0.0103659	ENSBTAT00000011312	8467	+
7	71886067	0.93832	0.37617	0.56215	0.242457	0.0204193	ENSBTAT00000082507	-9429	-
7	71886072	0.93832	0.37617	0.56215	0.242457	0.0204193	ENSBTAT00000082507	-9434	-
7	18335199	0.93832	0.37617	0.56215	0.242457	0.0204193	ENSBTAT00000068035	-19195	+			Intron	CGI
7	18335204	0.93832	0.37617	0.56215	0.242457	0.0204193	ENSBTAT00000068035	-19190	+			Intron	CGI
7	35444985	0.93832	0.37617	0.56215	0.242457	0.0204193	ENSBTAT00000002778	594144	+
7	35445026	0.93832	0.37617	0.56215	0.242457	0.0204193	ENSBTAT00000002778	594185	+
7	4166715	0.93832	0.37617	0.56215	0.242457	0.0204193	ENSBTAT00000080298	11427	-
7	4166743	0.93832	0.37617	0.56215	0.242457	0.0204193	ENSBTAT00000080298	11399	-
7	5855678	0.93832	0.37617	0.56215	0.242457	0.0204193	ENSBTAT00000014791	-3747	+		Exon		CGI
7	5855680	0.93832	0.37617	0.56215	0.242457	0.0204193	ENSBTAT00000014791	-3745	+		Exon		CGI
7	12494301	0.93832	0.37617	0.56215	0.228616	0.0139355	ENSBTAT00000083272	20255	+		Exon		CGI
7	12494304	0.93832	0.37617	0.56215	0.228616	0.0139355	ENSBTAT00000083272	20258	+		Exon		CGI
7	12494311	0.93832	0.37617	0.56215	0.228616	0.0139355	ENSBTAT00000083272	20265	+		Exon		CGI
7	72126402	0.939899	0.37617	0.563729	0.242445	0.0200623	ENSBTAT00000016162	120737	+
7	1404670	0.939899	0.37617	0.563729	0.242445	0.0200623	ENSBTAT00000020727	-13324	+			Intron	CGI
7	72126414	0.939899	0.37617	0.563729	0.242152	0.0199123	ENSBTAT00000016162	120749	+
7	1404595	0.939899	0.37617	0.563729	0.242152	0.0199123	ENSBTAT00000020727	-13399	+			Intron	CGI
7	6407692	0.940412	0.37617	0.564241	0.228508	0.0135401	ENSBTAT00000006986	-4770	+
7	6407698	0.940412	0.37617	0.564241	0.228508	0.0135401	ENSBTAT00000006986	-4764	+
7	6407734	0.940412	0.37617	0.564241	0.228238	0.0134299	ENSBTAT00000006986	-4728	+
8	23258266	0.36706	0.943666	-0.576605	0.241027	0.0167438	ENSBTAT00000065677	28940	+
8	23258303	0.36706	0.943666	-0.576605	0.240303	0.0164177	ENSBTAT00000065677	28977	+
8	75442254	0.36706	0.942462	-0.575401	0.241041	0.0169797	ENSBTAT00000000930	11818	-			Intron	CGI
8	26063615	0.36706	0.942462	-0.575401	0.241041	0.0169797	ENSBTAT00000069591	-56181	+
8	75442235	0.36706	0.942462	-0.575401	0.240515	0.0167399	ENSBTAT00000000930	11837	-			Intron	CGI
8	26063647	0.36706	0.942462	-0.575401	0.240515	0.0167399	ENSBTAT00000069591	-56149	+
8	84648181	0.36706	0.941601	-0.574541	0.227199	0.0114454	ENSBTAT00000065526	95910	+			Intron	CGI
8	84648201	0.36706	0.941601	-0.574541	0.227199	0.0114454	ENSBTAT00000065526	95930	+			Intron	CGI
8	84648197	0.36706	0.941601	-0.574541	0.226933	0.0113492	ENSBTAT00000065526	95926	+			Intron	CGI
8	62476942	0.36706	0.941092	-0.574031	0.241056	0.0172507	ENSBTAT00000053340	936	+	Promoter		Intron	CGI
8	70329445	0.36706	0.941092	-0.574031	0.241056	0.0172507	ENSBTAT00000045250	37213	+
8	62476912	0.36706	0.941092	-0.574031	0.240767	0.0171173	ENSBTAT00000053340	906	+	Promoter		Intron	CGI
8	70329678	0.36706	0.941092	-0.574031	0.240767	0.0171173	ENSBTAT00000045250	37446	+
8	101744949	0.36706	0.93952	-0.572459	0.24107	0.0175649	ENSBTAT00000044340	-2861	+
8	101745077	0.36706	0.93952	-0.572459	0.24107	0.0175649	ENSBTAT00000044340	-2733	+
8	96929132	0.36706	0.93952	-0.572459	0.24107	0.0175649	ENSBTAT00000002506	-83803	+
8	96929145	0.36706	0.93952	-0.572459	0.24107	0.0175649	ENSBTAT00000002506	-83790	+
8	85681800	0.36706	0.93952	-0.572459	0.24107	0.0175649	ENSBTAT00000006276	34594	-			Intron	CGI
8	85681808	0.36706	0.93952	-0.572459	0.24107	0.0175649	ENSBTAT00000006276	34586	-			Intron	CGI
8	88641575	0.36706	0.93952	-0.572459	0.24107	0.0175649	ENSBTAT00000002525	14348	+			Intron	CGI
8	88641646	0.36706	0.93952	-0.572459	0.24107	0.0175649	ENSBTAT00000002525	14419	+			Intron	CGI
8	78867607	0.36706	0.93952	-0.572459	0.24107	0.0175649	ENSBTAT00000077765	187853	-			Intron	CGI
8	78867628	0.36706	0.93952	-0.572459	0.24107	0.0175649	ENSBTAT00000077765	187832	-			Intron	CGI
8	79992835	0.36706	0.93952	-0.572459	0.24107	0.0175649	ENSBTAT00000065839	139739	-
8	79992849	0.36706	0.93952	-0.572459	0.24107	0.0175649	ENSBTAT00000065839	139725	-
8	1293486	0.36706	0.93952	-0.572459	0.24107	0.0175649	ENSBTAT00000001976	24517	-			Intron	CGI
8	1293511	0.36706	0.93952	-0.572459	0.24107	0.0175649	ENSBTAT00000001976	24492	-			Intron	CGI
8	25905346	0.36706	0.93952	-0.572459	0.24107	0.0175649	ENSBTAT00000061071	-84194	-
8	25905353	0.36706	0.93952	-0.572459	0.24107	0.0175649	ENSBTAT00000061071	-84201	-
8	81456489	0.36706	0.912503	-0.545442	0.228847	0.0171518	ENSBTAT00000065565	-124278	+			Intron	CGI
8	81456465	0.36706	0.912503	-0.545442	0.228644	0.0170537	ENSBTAT00000065565	-124302	+			Intron	CGI
8	81456532	0.36706	0.912503	-0.545442	0.228291	0.0168832	ENSBTAT00000065565	-124235	+			Intron	CGI
8	31176456	0.36706	0.893225	-0.526164	0.243654	0.0308132	ENSBTAT00000078456	7250	+			Intron	CGI
8	31176529	0.36706	0.893225	-0.526164	0.243446	0.0306706	ENSBTAT00000078456	7323	+			Intron	CGI
8	102838818	0.36706	0.873084	-0.506023	0.211843	0.0169092	ENSBTAT00000061169	9506	+
8	102838804	0.36706	0.873084	-0.506023	0.211651	0.0168098	ENSBTAT00000061169	9492	+
8	102838879	0.36706	0.873084	-0.506023	0.211651	0.0168098	ENSBTAT00000061169	9567	+
8	102838911	0.36706	0.873084	-0.506023	0.211651	0.0168098	ENSBTAT00000061169	9599	+
8	62685460	0.36706	0.87189	-0.504829	0.211834	0.0171658	ENSBTAT00000019585	-37504	+			Intron	CGI
8	62685468	0.36706	0.87189	-0.504829	0.211834	0.0171658	ENSBTAT00000019585	-37496	+			Intron	CGI
8	62685493	0.36706	0.87189	-0.504829	0.211834	0.0171658	ENSBTAT00000019585	-37471	+			Intron	CGI
8	62685489	0.36706	0.87189	-0.504829	0.211601	0.0170439	ENSBTAT00000019585	-37475	+			Intron	CGI
8	66046882	0.36706	0.852086	-0.485026	0.245167	0.0478893	ENSBTAT00000008454	142911	+			Intron	CGI
8	66046923	0.36706	0.852086	-0.485026	0.245167	0.0478893	ENSBTAT00000008454	142952	+			Intron	CGI
8	45522283	0.227799	0.668978	-0.441179	0.159367	0.00563462	ENSBTAT00000014839	52769	+			Intron	CGI
8	45522290	0.227799	0.668978	-0.441179	0.09063	1.13e-06	ENSBTAT00000014839	52776	+			Intron	CGI
8	62620495	0.448073	0.749	-0.300927	0.114991	0.00887147	ENSBTAT00000083775	7559	+			Intron	CGI
8	62620534	0.448073	0.749	-0.300927	0.111875	0.00714866	ENSBTAT00000083775	7598	+			Intron	CGI
8	139334	0.247856	0.536619	-0.288762	0.0604089	1.75e-06	ENSBTAT00000064471	-79831	-
8	139403	0.24735	0.509255	-0.261906	0.053309	8.97e-07	ENSBTAT00000064471	-79900	-
8	139402	0.254965	0.511727	-0.256762	0.0574138	7.74e-06	ENSBTAT00000064471	-79899	-
8	67985069	0.816559	0.632479	0.18408	0.0438204	2.66e-05	ENSBTAT00000080306	-556177	-
8	87419668	0.442939	0.209469	0.233469	0.0699431	0.000843862	ENSBTAT00000019304	193147	+					Shore
8	23252830	0.884465	0.481581	0.402883	0.158469	0.0110111	ENSBTAT00000065677	23504	+					Shore
8	23252758	0.884465	0.481581	0.402883	0.117355	0.000596857	ENSBTAT00000065677	23432	+
8	58235727	0.746521	0.332636	0.413885	0.164309	0.0117711	ENSBTAT00000085721	47020	+
8	58235527	0.746521	0.332636	0.413885	0.0824362	5.15e-07	ENSBTAT00000085721	46820	+
8	102791280	0.848825	0.37617	0.472655	0.17453	0.00676584	ENSBTAT00000061169	-38034	+			Intron	CGI
8	102791346	0.848825	0.37617	0.472655	0.174354	0.00671015	ENSBTAT00000061169	-37968	+			Intron	CGI
8	102791262	0.848825	0.37617	0.472655	0.174026	0.0066076	ENSBTAT00000061169	-38052	+			Intron	CGI
8	102791289	0.848825	0.37617	0.472655	0.174026	0.0066076	ENSBTAT00000061169	-38025	+			Intron	CGI
8	102791298	0.848825	0.37617	0.472655	0.173973	0.00659118	ENSBTAT00000061169	-38016	+			Intron	CGI
8	102791312	0.848825	0.37617	0.472655	0.173634	0.00648617	ENSBTAT00000061169	-38002	+			Intron	CGI
8	102791354	0.848825	0.37617	0.472655	0.173407	0.00641673	ENSBTAT00000061169	-37960	+			Intron	CGI
8	30347133	0.862361	0.37617	0.486191	0.245677	0.0478175	ENSBTAT00000087186	-405085	-
8	30347171	0.862361	0.37617	0.486191	0.245677	0.0478175	ENSBTAT00000087186	-405123	-
8	5796454	0.891996	0.37617	0.515825	0.245043	0.035288	ENSBTAT00000016640	-602	-	Promoter
8	1150084	0.891996	0.37617	0.515825	0.245043	0.035288	ENSBTAT00000029363	-42191	-
8	28022228	0.891996	0.37617	0.515825	0.245043	0.035288	ENSBTAT00000078546	133897	-					Shore
8	23251767	0.891996	0.37617	0.515825	0.245043	0.035288	ENSBTAT00000065677	22441	+
8	5796462	0.891996	0.37617	0.515825	0.244813	0.035116	ENSBTAT00000016640	-610	-	Promoter				Shore
8	1150177	0.891996	0.37617	0.515825	0.244813	0.035116	ENSBTAT00000029363	-42284	-
8	28022282	0.891996	0.37617	0.515825	0.244813	0.035116	ENSBTAT00000078546	133843	-
8	23251618	0.891996	0.37617	0.515825	0.244813	0.035116	ENSBTAT00000065677	22292	+
8	70321859	0.892039	0.37617	0.515869	0.244741	0.0350468	ENSBTAT00000045250	29627	+
8	75730696	0.896902	0.37617	0.520731	0.244854	0.0334451	ENSBTAT00000027134	-6516	-			Intron	CGI
8	75730737	0.896902	0.37617	0.520731	0.244148	0.0329369	ENSBTAT00000027134	-6557	-			Intron	CGI
8	53644459	0.899023	0.37617	0.522853	0.244467	0.0324565	ENSBTAT00000028151	19420	-			Intron	CGI
8	53644448	0.899023	0.37617	0.522853	0.244197	0.0322649	ENSBTAT00000028151	19431	-			Intron	CGI
8	70321852	0.909541	0.37617	0.53337	0.22991	0.020346	ENSBTAT00000045250	29620	+
8	101498131	0.93832	0.37617	0.56215	0.242457	0.0204193	ENSBTAT00000043830	96419	-			Intron	CGI
8	101498134	0.93832	0.37617	0.56215	0.242457	0.0204193	ENSBTAT00000043830	96416	-			Intron	CGI
8	63792536	0.93832	0.37617	0.56215	0.242457	0.0204193	ENSBTAT00000018355	-42738	-			Intron	CGI
8	63792558	0.93832	0.37617	0.56215	0.242457	0.0204193	ENSBTAT00000018355	-42760	-			Intron	CGI	Shore
8	75322189	0.93832	0.37617	0.56215	0.242457	0.0204193	ENSBTAT00000087064	85172	+			Intron	CGI
8	75322226	0.93832	0.37617	0.56215	0.242457	0.0204193	ENSBTAT00000087064	85209	+			Intron	CGI
8	31388904	0.93832	0.37617	0.56215	0.242457	0.0204193	ENSBTAT00000035504	169049	-
8	31388934	0.93832	0.37617	0.56215	0.242457	0.0204193	ENSBTAT00000035504	169019	-
8	15804043	0.93832	0.37617	0.56215	0.242457	0.0204193	ENSBTAT00000024401	206037	-
8	15804051	0.93832	0.37617	0.56215	0.242457	0.0204193	ENSBTAT00000024401	206029	-					Shore
8	40100437	0.93832	0.37617	0.56215	0.242457	0.0204193	ENSBTAT00000075758	-92552	+
8	40100450	0.93832	0.37617	0.56215	0.242457	0.0204193	ENSBTAT00000075758	-92539	+
8	52576902	0.93832	0.37617	0.56215	0.242457	0.0204193	ENSBTAT00000016953	54263	+
8	52576907	0.93832	0.37617	0.56215	0.242457	0.0204193	ENSBTAT00000016953	54268	+					Shore
8	32385373	0.939899	0.37617	0.563729	0.242445	0.0200623	ENSBTAT00000027945	-737048	-
8	32385167	0.939899	0.37617	0.563729	0.242152	0.0199123	ENSBTAT00000027945	-736842	-					Shore
8	70306050	0.941272	0.37617	0.565101	0.242433	0.0197554	ENSBTAT00000045250	13818	+			Intron	CGI
8	70306005	0.941272	0.37617	0.565101	0.241898	0.0194854	ENSBTAT00000045250	13773	+			Intron	CGI
8	73315834	0.941416	0.37617	0.565246	0.242145	0.0195788	ENSBTAT00000014368	44167	-			Intron	CGI
8	73315866	0.941416	0.37617	0.565246	0.242145	0.0195788	ENSBTAT00000014368	44135	-			Intron	CGI
8	36727448	0.944014	0.37617	0.567843	0.241892	0.0188994	ENSBTAT00000013433	346946	+					Shore
8	36727491	0.944014	0.37617	0.567843	0.241892	0.0188994	ENSBTAT00000013433	346989	+					Shore
9	25757953	0.36706	0.93952	-0.572459	0.24107	0.0175649	ENSBTAT00000001214	-196860	-
9	25758008	0.36706	0.93952	-0.572459	0.24107	0.0175649	ENSBTAT00000001214	-196915	-
9	27776817	0.36706	0.93952	-0.572459	0.24107	0.0175649	ENSBTAT00000084161	19974	+			Intron	CGI
9	27776870	0.36706	0.93952	-0.572459	0.24107	0.0175649	ENSBTAT00000084161	20027	+			Intron	CGI
9	19166413	0.36706	0.93952	-0.572459	0.24107	0.0175649	ENSBTAT00000061609	-5732	-
9	19166421	0.36706	0.93952	-0.572459	0.24107	0.0175649	ENSBTAT00000061609	-5740	-
9	16100961	0.36706	0.915841	-0.54878	0.21009	0.00899832	ENSBTAT00000021796	21065	-
9	16100941	0.36706	0.915841	-0.54878	0.209958	0.0089552	ENSBTAT00000021796	21085	-
9	16100971	0.36706	0.915841	-0.54878	0.209958	0.0089552	ENSBTAT00000021796	21055	-
9	16101042	0.36706	0.915841	-0.54878	0.209958	0.0089552	ENSBTAT00000021796	20984	-
9	9905737	0.36706	0.893225	-0.526164	0.243654	0.0308132	ENSBTAT00000066912	120542	+			Intron	CGI
9	9905735	0.36706	0.893225	-0.526164	0.243446	0.0306706	ENSBTAT00000066912	120540	+			Intron	CGI
9	11385623	0.36706	0.868037	-0.500977	0.244244	0.0402542	ENSBTAT00000085889	29974	+			Intron	CGI
9	11385676	0.36706	0.868037	-0.500977	0.243753	0.0398533	ENSBTAT00000085889	30027	+			Intron	CGI
9	87222251	0.338353	0.802368	-0.464015	0.166413	0.00529792	ENSBTAT00000071686	-1782	+		Exon	Intron	CGI
9	87222179	0.338353	0.802368	-0.464015	0.0790462	4.35e-09	ENSBTAT00000071686	-1854	+		Exon	Intron	CGI
9	87078004	0.451528	0.886919	-0.435391	0.165263	0.00842534	ENSBTAT00000064751	-21337	-
9	87077913	0.451528	0.886919	-0.435391	0.142922	0.00231634	ENSBTAT00000064751	-21246	-
9	87055239	0.594027	0.886919	-0.292892	0.116074	0.0116255	ENSBTAT00000064751	1430	-			Intron	CGI
9	65943421	0.337403	0.592717	-0.255313	0.0698701	0.000258068	ENSBTAT00000020742	-19496	-
9	65943480	0.337403	0.592717	-0.255313	0.0616895	3.49e-05	ENSBTAT00000020742	-19555	-
9	65943414	0.337403	0.592717	-0.255313	0.0609216	2.78e-05	ENSBTAT00000020742	-19489	-
9	10782	0.395294	0.599086	-0.203792	0.0504068	5.28e-05	ENSBTAT00000087369	-166800	+
9	10721	0.395294	0.599086	-0.203792	0.0465498	1.2e-05	ENSBTAT00000087369	-166861	+
9	34370652	0.518078	0.270468	0.24761	0.0878994	0.0048479	ENSBTAT00000085076	-17599	-
9	71267021	0.590708	0.317513	0.273195	0.0986457	0.00561502	ENSBTAT00000066910	-95313	+
9	71266997	0.590708	0.317513	0.273195	0.0969658	0.00484087	ENSBTAT00000066910	-95337	+
9	87047922	0.842414	0.414729	0.427686	0.190656	0.0248822	ENSBTAT00000064751	8747	-
9	87047970	0.842414	0.414729	0.427686	0.0991504	1.61e-05	ENSBTAT00000064751	8699	-
9	87047971	0.842414	0.414729	0.427686	0.0961063	8.58e-06	ENSBTAT00000064751	8698	-
9	42164202	0.881228	0.37617	0.505057	0.231698	0.0292714	ENSBTAT00000022030	12408	+			Intron	CGI
9	42164166	0.881228	0.37617	0.505057	0.231165	0.0289009	ENSBTAT00000022030	12372	+			Intron	CGI
9	42164173	0.881228	0.37617	0.505057	0.230928	0.028737	ENSBTAT00000022030	12379	+			Intron	CGI
9	21920980	0.896902	0.37617	0.520731	0.244854	0.0334451	ENSBTAT00000079816	159241	-
9	21921008	0.896902	0.37617	0.520731	0.244148	0.0329369	ENSBTAT00000079816	159213	-
9	32148133	0.897832	0.37617	0.521661	0.244942	0.0331937	ENSBTAT00000002664	-6015	-			Intron	CGI
9	32148160	0.897832	0.37617	0.521661	0.244033	0.0325438	ENSBTAT00000002664	-6042	-			Intron	CGI
9	13994604	0.93832	0.37617	0.56215	0.242457	0.0204193	ENSBTAT00000085805	-335200	-
9	13994701	0.93832	0.37617	0.56215	0.242457	0.0204193	ENSBTAT00000085805	-335297	-
9	17432334	0.93832	0.37617	0.56215	0.242457	0.0204193	ENSBTAT00000082703	94734	+			Intron	CGI
9	17432390	0.93832	0.37617	0.56215	0.242457	0.0204193	ENSBTAT00000082703	94790	+			Intron	CGI
9	31115934	0.93832	0.37617	0.56215	0.242457	0.0204193	ENSBTAT00000057343	-362321	+
9	31115971	0.93832	0.37617	0.56215	0.242457	0.0204193	ENSBTAT00000057343	-362284	+
9	30959021	0.939899	0.37617	0.563729	0.242445	0.0200623	ENSBTAT00000057343	-519234	+
9	30959002	0.939899	0.37617	0.563729	0.242152	0.0199123	ENSBTAT00000057343	-519253	+
10	25155264	0.126128	0.896393	-0.770265	0.105854	3.42e-13	ENSBTAT00000070379	-4643	-
10	25155325	0.126128	0.896393	-0.770265	0.0804034	9.7e-22	ENSBTAT00000070379	-4704	-
10	71582700	0.36706	0.943918	-0.576857	0.240749	0.016571	ENSBTAT00000083224	50468	+			Intron	CGI
10	71582674	0.36706	0.943918	-0.576857	0.240511	0.016464	ENSBTAT00000083224	50442	+			Intron	CGI
10	37392805	0.36706	0.943666	-0.576605	0.241027	0.0167438	ENSBTAT00000008933	-13239	-			Intron	CGI
10	37392868	0.36706	0.943666	-0.576605	0.240303	0.0164177	ENSBTAT00000008933	-13302	-			Intron	CGI
10	8956152	0.36706	0.942462	-0.575401	0.241041	0.0169797	ENSBTAT00000067648	3633	+
10	8956236	0.36706	0.942462	-0.575401	0.240515	0.0167399	ENSBTAT00000067648	3717	+
10	27510587	0.36706	0.941092	-0.574031	0.241056	0.0172507	ENSBTAT00000078580	458	+	Promoter	Exon		CGI
10	44230758	0.36706	0.941092	-0.574031	0.241056	0.0172507	ENSBTAT00000052708	-66263	+
10	15269014	0.36706	0.941092	-0.574031	0.241056	0.0172507	ENSBTAT00000011032	-6739	-
10	27510622	0.36706	0.941092	-0.574031	0.240767	0.0171173	ENSBTAT00000078580	493	+	Promoter	Exon		CGI
10	44230734	0.36706	0.941092	-0.574031	0.240767	0.0171173	ENSBTAT00000052708	-66287	+
10	15268950	0.36706	0.941092	-0.574031	0.240767	0.0171173	ENSBTAT00000011032	-6675	-
10	68759094	0.36706	0.93952	-0.572459	0.24107	0.0175649	ENSBTAT00000083063	174286	+
10	68759102	0.36706	0.93952	-0.572459	0.24107	0.0175649	ENSBTAT00000083063	174294	+
10	17435229	0.36706	0.93952	-0.572459	0.24107	0.0175649	ENSBTAT00000018584	140539	-
10	17435302	0.36706	0.93952	-0.572459	0.24107	0.0175649	ENSBTAT00000018584	140466	-
10	15965524	0.36706	0.93952	-0.572459	0.24107	0.0175649	ENSBTAT00000001844	-63997	+
10	15965527	0.36706	0.93952	-0.572459	0.24107	0.0175649	ENSBTAT00000001844	-63994	+
10	13580249	0.36706	0.93952	-0.572459	0.24107	0.0175649	ENSBTAT00000000824	34940	+			Intron	CGI	Shore
10	13580256	0.36706	0.93952	-0.572459	0.24107	0.0175649	ENSBTAT00000000824	34947	+			Intron	CGI	Shore
10	7579759	0.36706	0.916856	-0.549795	0.210119	0.00888113	ENSBTAT00000068654	-2199	+					Shore
10	7579789	0.36706	0.916856	-0.549795	0.209913	0.00881459	ENSBTAT00000068654	-2169	+					Shore
10	7579625	0.36706	0.916856	-0.549795	0.209786	0.00877395	ENSBTAT00000068654	-2333	+
10	7579773	0.36706	0.916856	-0.549795	0.209786	0.00877395	ENSBTAT00000068654	-2185	+
10	2232434	0.36706	0.898068	-0.531007	0.243469	0.0291832	ENSBTAT00000015066	19374	+			Intron	CGI
10	2232448	0.36706	0.898068	-0.531007	0.242789	0.028734	ENSBTAT00000015066	19388	+			Intron	CGI
10	25262464	0.218229	0.744497	-0.526269	0.216819	0.0152146	ENSBTAT00000068079	513	-	Promoter	Exon		CGI
10	12306467	0.36706	0.893245	-0.526185	0.195101	0.00699708	ENSBTAT00000065033	5437	-			Intron	CGI
10	12306430	0.36706	0.893245	-0.526185	0.194726	0.00688864	ENSBTAT00000065033	5474	-			Intron	CGI
10	12306443	0.36706	0.893245	-0.526185	0.194726	0.00688864	ENSBTAT00000065033	5461	-			Intron	CGI	Shore
10	12306440	0.36706	0.893245	-0.526185	0.194512	0.00682726	ENSBTAT00000065033	5464	-			Intron	CGI
10	12306486	0.36706	0.893245	-0.526185	0.194192	0.00673622	ENSBTAT00000065033	5418	-			Intron	CGI
10	53695416	0.36706	0.893225	-0.526164	0.243654	0.0308132	ENSBTAT00000075563	38285	+
10	67238740	0.36706	0.893225	-0.526164	0.243654	0.0308132	ENSBTAT00000009020	161668	-			Intron	CGI
10	74709253	0.36706	0.893225	-0.526164	0.243654	0.0308132	ENSBTAT00000043518	459446	+
10	58844927	0.36706	0.893225	-0.526164	0.243654	0.0308132	ENSBTAT00000086262	105968	+			Intron	CGI
10	13051647	0.36706	0.893225	-0.526164	0.243654	0.0308132	ENSBTAT00000036967	-21540	-			Intron	CGI
10	15903628	0.36706	0.893225	-0.526164	0.243654	0.0308132	ENSBTAT00000068426	47538	+
10	5316512	0.36706	0.893225	-0.526164	0.243654	0.0308132	ENSBTAT00000071034	-37112	-
10	53695423	0.36706	0.893225	-0.526164	0.243446	0.0306706	ENSBTAT00000075563	38292	+
10	67238775	0.36706	0.893225	-0.526164	0.243446	0.0306706	ENSBTAT00000009020	161633	-			Intron	CGI
10	74709259	0.36706	0.893225	-0.526164	0.243446	0.0306706	ENSBTAT00000043518	459452	+
10	58844916	0.36706	0.893225	-0.526164	0.243446	0.0306706	ENSBTAT00000086262	105957	+			Intron	CGI
10	13051731	0.36706	0.893225	-0.526164	0.243446	0.0306706	ENSBTAT00000036967	-21624	-			Intron	CGI
10	15903650	0.36706	0.893225	-0.526164	0.243446	0.0306706	ENSBTAT00000068426	47560	+
10	5316515	0.36706	0.893225	-0.526164	0.243446	0.0306706	ENSBTAT00000071034	-37115	-
10	12096546	0.36706	0.852086	-0.485026	0.245167	0.0478893	ENSBTAT00000054198	-12821	-			Intron	CGI
10	12096632	0.36706	0.852086	-0.485026	0.245167	0.0478893	ENSBTAT00000054198	-12907	-			Intron	CGI
10	25262272	0.186362	0.619406	-0.433043	0.0871676	6.77e-07	ENSBTAT00000068079	705	-	Promoter	Exon		CGI
10	25262275	0.186362	0.619406	-0.433043	0.0871676	6.77e-07	ENSBTAT00000068079	702	-	Promoter	Exon		CGI
10	25262247	0.186362	0.619406	-0.433043	0.0847364	3.21e-07	ENSBTAT00000068079	730	-	Promoter	Exon		CGI
10	23654851	0.162272	0.577238	-0.414966	0.158128	0.00868441	ENSBTAT00000084042	-48642	-
10	23743678	0.256365	0.54843	-0.292065	0.116224	0.0119725	ENSBTAT00000066241	-23311	-
10	25262128	0.18251	0.458839	-0.276329	0.0900812	0.00215818	ENSBTAT00000068079	849	-	Promoter	Exon		CGI
10	22887059	0.262642	0.536069	-0.273427	0.0916948	0.00286437	ENSBTAT00000063881	-6813	+
10	22887131	0.262642	0.536069	-0.273427	0.0915668	0.00282561	ENSBTAT00000063881	-6741	+
10	22887260	0.262642	0.536069	-0.273427	0.0911953	0.00271522	ENSBTAT00000063881	-6612	+
10	49956817	0.477928	0.730856	-0.252928	0.0635139	6.83e-05	ENSBTAT00000012655	156679	+
10	99259128	0.504599	0.747948	-0.243349	0.0716775	0.000686153	ENSBTAT00000082717	454349	-
10	99259054	0.504599	0.747948	-0.243349	0.0649653	0.000179796	ENSBTAT00000082717	454423	-
10	25359964	0.563303	0.803064	-0.239762	0.0658712	0.000272788	ENSBTAT00000073375	1951	-
10	356274	0.390328	0.22794	0.162389	0.0349262	3.33e-06	ENSBTAT00000049496	59983	+
10	83313346	0.711566	0.512251	0.199315	0.0598333	0.000864817	ENSBTAT00000009155	-183463	-
10	25161157	0.767828	0.527642	0.240186	0.0735836	0.00109802	ENSBTAT00000070379	-10536	-
10	79119857	0.727349	0.42776	0.299589	0.0781014	0.000125104	ENSBTAT00000070799	2175	+			Intron	CGI
10	23745651	0.81147	0.461696	0.349774	0.107197	0.00110278	ENSBTAT00000066241	-25284	-
10	23745677	0.81147	0.461696	0.349774	0.105408	0.000905695	ENSBTAT00000066241	-25310	-
10	23745682	0.81147	0.461696	0.349774	0.101205	0.000548031	ENSBTAT00000066241	-25315	-
10	58424205	0.891996	0.37617	0.515825	0.245043	0.035288	ENSBTAT00000075873	11086	+			Intron	CGI
10	5486598	0.891996	0.37617	0.515825	0.245043	0.035288	ENSBTAT00000061359	-12258	-
10	20206491	0.891996	0.37617	0.515825	0.245043	0.035288	ENSBTAT00000078407	16880	+			Intron	CGI
10	23048883	0.891996	0.37617	0.515825	0.245043	0.035288	ENSBTAT00000072027	2094	+		Exon		CGI
10	58424181	0.891996	0.37617	0.515825	0.244813	0.035116	ENSBTAT00000075873	11062	+			Intron	CGI
10	5486601	0.891996	0.37617	0.515825	0.244813	0.035116	ENSBTAT00000061359	-12261	-
10	20206482	0.891996	0.37617	0.515825	0.244813	0.035116	ENSBTAT00000078407	16871	+			Intron	CGI
10	23048930	0.891996	0.37617	0.515825	0.244813	0.035116	ENSBTAT00000072027	2141	+		Exon		CGI
10	52868775	0.894255	0.37617	0.518085	0.24486	0.0343584	ENSBTAT00000080511	8075	-			Intron	CGI
10	52868679	0.894255	0.37617	0.518085	0.24464	0.0341971	ENSBTAT00000080511	8171	-			Intron	CGI
10	51088239	0.906922	0.37617	0.530751	0.230387	0.0212376	ENSBTAT00000076532	29290	+			Intron	CGI
10	51088171	0.906922	0.37617	0.530751	0.230209	0.0211378	ENSBTAT00000076532	29222	+			Intron	CGI
10	51088179	0.906922	0.37617	0.530751	0.230209	0.0211378	ENSBTAT00000076532	29230	+			Intron	CGI
10	15627776	0.93832	0.37617	0.56215	0.242457	0.0204193	ENSBTAT00000067220	-2462	-			Intron	CGI
10	15627778	0.93832	0.37617	0.56215	0.242457	0.0204193	ENSBTAT00000067220	-2464	-			Intron	CGI
10	16899814	0.93832	0.37617	0.56215	0.242457	0.0204193	ENSBTAT00000037963	70969	-
10	16899820	0.93832	0.37617	0.56215	0.242457	0.0204193	ENSBTAT00000037963	70963	-
10	4643451	0.93832	0.37617	0.56215	0.242457	0.0204193	ENSBTAT00000078672	27581	-
10	4643462	0.93832	0.37617	0.56215	0.242457	0.0204193	ENSBTAT00000078672	27570	-
10	59073410	0.93832	0.37617	0.56215	0.242457	0.0204193	ENSBTAT00000019823	-28830	+
10	59073427	0.93832	0.37617	0.56215	0.242457	0.0204193	ENSBTAT00000019823	-28813	+
11	5452177	0.36706	0.956573	-0.589513	0.191563	0.00208833	ENSBTAT00000066485	57835	-
11	5452183	0.36706	0.956573	-0.589513	0.191433	0.00207367	ENSBTAT00000066485	57829	-					Shore
11	5452160	0.36706	0.956573	-0.589513	0.191338	0.00206311	ENSBTAT00000066485	57852	-					Shore
11	5452098	0.36706	0.956573	-0.589513	0.190522	0.00197342	ENSBTAT00000066485	57914	-
11	5452230	0.36706	0.956573	-0.589513	0.190357	0.00195568	ENSBTAT00000066485	57782	-
11	24459652	0.36706	0.942599	-0.575538	0.240759	0.0168247	ENSBTAT00000025826	-5183	+
11	24459683	0.36706	0.942599	-0.575538	0.240759	0.0168247	ENSBTAT00000025826	-5152	+
11	48566418	0.36706	0.941601	-0.574541	0.227199	0.0114455	ENSBTAT00000077493	-11792	+			Intron	CGI
11	48566431	0.36706	0.941601	-0.574541	0.227199	0.0114455	ENSBTAT00000077493	-11779	+			Intron	CGI
11	48566445	0.36706	0.941601	-0.574541	0.226934	0.0113493	ENSBTAT00000077493	-11765	+			Intron	CGI
11	26741216	0.36706	0.93952	-0.572459	0.24107	0.0175649	ENSBTAT00000053207	4948	+		Exon		CGI
11	26741226	0.36706	0.93952	-0.572459	0.24107	0.0175649	ENSBTAT00000053207	4958	+		Exon		CGI
11	39064771	0.36706	0.93952	-0.572459	0.24107	0.0175649	ENSBTAT00000073159	214833	+			Intron	CGI
11	39064851	0.36706	0.93952	-0.572459	0.24107	0.0175649	ENSBTAT00000073159	214913	+			Intron	CGI
11	42725795	0.36706	0.93952	-0.572459	0.24107	0.0175649	ENSBTAT00000075697	-404057	+
11	42725814	0.36706	0.93952	-0.572459	0.24107	0.0175649	ENSBTAT00000075697	-404038	+
11	24483838	0.36706	0.93952	-0.572459	0.24107	0.0175649	ENSBTAT00000025826	19005	+
11	24483899	0.36706	0.93952	-0.572459	0.24107	0.0175649	ENSBTAT00000025826	19066	+					Shore
11	25473247	0.36706	0.93952	-0.572459	0.24107	0.0175649	ENSBTAT00000004621	37539	-					Shore
11	25473255	0.36706	0.93952	-0.572459	0.24107	0.0175649	ENSBTAT00000004621	37531	-
11	17109513	0.36706	0.93952	-0.572459	0.24107	0.0175649	ENSBTAT00000011270	-955469	-
11	17109544	0.36706	0.93952	-0.572459	0.24107	0.0175649	ENSBTAT00000011270	-955500	-
11	611727	0.36706	0.93952	-0.572459	0.24107	0.0175649	ENSBTAT00000075376	-81120	+			Intron	CGI
11	611769	0.36706	0.93952	-0.572459	0.24107	0.0175649	ENSBTAT00000075376	-81078	+			Intron	CGI
11	3388813	0.36706	0.93952	-0.572459	0.24107	0.0175649	ENSBTAT00000087349	-5078	+
11	3388825	0.36706	0.93952	-0.572459	0.24107	0.0175649	ENSBTAT00000087349	-5066	+
11	44517185	0.36706	0.93952	-0.572459	0.24107	0.0175649	ENSBTAT00000055080	-15114	-
11	44517196	0.36706	0.93952	-0.572459	0.24107	0.0175649	ENSBTAT00000055080	-15125	-
11	62810140	0.36706	0.93952	-0.572459	0.24107	0.0175649	ENSBTAT00000069519	-48373	+
11	62810209	0.36706	0.93952	-0.572459	0.24107	0.0175649	ENSBTAT00000069519	-48304	+
11	63701547	0.36706	0.93952	-0.572459	0.24107	0.0175649	ENSBTAT00000025918	36694	-			Intron	CGI
11	63701631	0.36706	0.93952	-0.572459	0.24107	0.0175649	ENSBTAT00000025918	36610	-			Intron	CGI
11	78535953	0.36706	0.93952	-0.572459	0.227309	0.0117881	ENSBTAT00000014813	21218	+			Intron	CGI
11	78535961	0.36706	0.93952	-0.572459	0.227309	0.0117881	ENSBTAT00000014813	21226	+			Intron	CGI
11	78535966	0.36706	0.93952	-0.572459	0.227309	0.0117881	ENSBTAT00000014813	21231	+			Intron	CGI
11	22452893	0.36706	0.93952	-0.572459	0.20882	0.00611781	ENSBTAT00000018452	312090	-		Exon		CGI
11	22452899	0.36706	0.93952	-0.572459	0.20882	0.00611781	ENSBTAT00000018452	312084	-		Exon		CGI
11	22452914	0.36706	0.93952	-0.572459	0.20882	0.00611781	ENSBTAT00000018452	312069	-		Exon		CGI
11	22452926	0.36706	0.93952	-0.572459	0.20882	0.00611781	ENSBTAT00000018452	312057	-		Exon		CGI
11	73049100	0.36706	0.917857	-0.550796	0.209966	0.00870909	ENSBTAT00000015350	42663	+			Intron	CGI
11	73049123	0.36706	0.917857	-0.550796	0.209966	0.00870909	ENSBTAT00000015350	42686	+			Intron	CGI
11	73049164	0.36706	0.917857	-0.550796	0.209765	0.00864508	ENSBTAT00000015350	42727	+			Intron	CGI
11	73049108	0.36706	0.917857	-0.550796	0.209644	0.00860674	ENSBTAT00000015350	42671	+			Intron	CGI
11	69892201	0.36706	0.916856	-0.549795	0.210126	0.00888359	ENSBTAT00000032525	-164849	-
11	69892268	0.36706	0.916856	-0.549795	0.20992	0.00881704	ENSBTAT00000032525	-164916	-
11	69892236	0.36706	0.916856	-0.549795	0.209794	0.00877639	ENSBTAT00000032525	-164884	-
11	69892270	0.36706	0.916856	-0.549795	0.209794	0.00877639	ENSBTAT00000032525	-164918	-
11	28847583	0.36706	0.898068	-0.531007	0.243469	0.0291832	ENSBTAT00000075132	65307	+
11	28847554	0.36706	0.898068	-0.531007	0.242789	0.028734	ENSBTAT00000075132	65278	+
11	44738535	0.36706	0.893225	-0.526164	0.243654	0.0308132	ENSBTAT00000087084	-6618	-			Intron	CGI
11	49992960	0.36706	0.893225	-0.526164	0.243654	0.0308132	ENSBTAT00000080073	22086	+			Intron	CGI
11	69247644	0.36706	0.893225	-0.526164	0.243654	0.0308132	ENSBTAT00000076188	175465	-			Intron	CGI
11	106883245	0.36706	0.893225	-0.526164	0.243654	0.0308132	ENSBTAT00000067751	159537	+			Intron	CGI
11	44738719	0.36706	0.893225	-0.526164	0.243446	0.0306706	ENSBTAT00000087084	-6802	-			Intron	CGI
11	49992990	0.36706	0.893225	-0.526164	0.243446	0.0306706	ENSBTAT00000080073	22116	+			Intron	CGI
11	69247636	0.36706	0.893225	-0.526164	0.243446	0.0306706	ENSBTAT00000076188	175473	-			Intron	CGI
11	106883182	0.36706	0.893225	-0.526164	0.243446	0.0306706	ENSBTAT00000067751	159474	+			Intron	CGI
11	69940707	0.36706	0.868037	-0.500977	0.244244	0.0402542	ENSBTAT00000067881	-213214	+
11	69940785	0.36706	0.868037	-0.500977	0.243753	0.0398533	ENSBTAT00000067881	-213136	+
11	82844452	0.36706	0.820068	-0.453007	0.20248	0.0252674	ENSBTAT00000029860	-15586	+			Intron	CGI
11	82844303	0.36706	0.820068	-0.453007	0.202028	0.0249421	ENSBTAT00000029860	-15735	+			Intron	CGI
11	82844267	0.36706	0.820068	-0.453007	0.201561	0.0246087	ENSBTAT00000029860	-15771	+			Intron	CGI
11	82844408	0.36706	0.820068	-0.453007	0.201561	0.0246087	ENSBTAT00000029860	-15630	+			Intron	CGI
11	82844436	0.36706	0.820068	-0.453007	0.197215	0.0216176	ENSBTAT00000029860	-15602	+			Intron	CGI
11	70576641	0.36706	0.78609	-0.419029	0.195197	0.0318177	ENSBTAT00000067112	-28135	+			Intron	CGI
11	37954230	0.363438	0.671951	-0.308514	0.067076	4.24e-06	ENSBTAT00000072913	12868	-			Intron	CGI
11	85039544	0.519797	0.818021	-0.298224	0.0753757	7.61e-05	ENSBTAT00000021347	225676	-
11	85039581	0.519797	0.818021	-0.298224	0.0751989	7.31e-05	ENSBTAT00000021347	225639	-
11	77703452	0.127556	0.317408	-0.189852	0.0484454	8.9e-05	ENSBTAT00000086861	-99596	-
11	58050806	0.726935	0.516743	0.210191	0.0462769	5.57e-06	ENSBTAT00000000484	-458867	+
11	11820162	0.719108	0.317224	0.401884	0.176786	0.0230094	ENSBTAT00000079152	72208	-			Intron	CGI
11	73335016	0.877679	0.37617	0.501509	0.231619	0.0303698	ENSBTAT00000020013	-17171	-
11	73335069	0.877679	0.37617	0.501509	0.231619	0.0303698	ENSBTAT00000020013	-17224	-
11	73335105	0.877679	0.37617	0.501509	0.23136	0.0301851	ENSBTAT00000020013	-17260	-
11	48629737	0.886495	0.37617	0.510325	0.231548	0.0275264	ENSBTAT00000066527	-9743	+			Intron	CGI
11	48629789	0.886495	0.37617	0.510325	0.231125	0.027244	ENSBTAT00000066527	-9691	+			Intron	CGI
11	48629773	0.886495	0.37617	0.510325	0.230766	0.0270057	ENSBTAT00000066527	-9707	+			Intron	CGI
11	38371992	0.891996	0.37617	0.515825	0.245043	0.035288	ENSBTAT00000011729	-24873	-
11	20511406	0.891996	0.37617	0.515825	0.245043	0.035288	ENSBTAT00000075887	-34815	-
11	60846417	0.891996	0.37617	0.515825	0.245043	0.035288	ENSBTAT00000024024	122417	+
11	70821913	0.891996	0.37617	0.515825	0.245043	0.035288	ENSBTAT00000053698	4544	-			Intron	CGI
11	80722116	0.891996	0.37617	0.515825	0.245043	0.035288	ENSBTAT00000052784	65807	-
11	38372031	0.891996	0.37617	0.515825	0.244813	0.035116	ENSBTAT00000011729	-24912	-
11	20511445	0.891996	0.37617	0.515825	0.244813	0.035116	ENSBTAT00000075887	-34854	-
11	60846422	0.891996	0.37617	0.515825	0.244813	0.035116	ENSBTAT00000024024	122422	+
11	70821927	0.891996	0.37617	0.515825	0.244813	0.035116	ENSBTAT00000053698	4530	-			Intron	CGI
11	80722106	0.891996	0.37617	0.515825	0.244813	0.035116	ENSBTAT00000052784	65817	-
11	73878670	0.894255	0.37617	0.518085	0.24486	0.0343584	ENSBTAT00000070371	-92890	+			Intron	CGI
11	73878610	0.894255	0.37617	0.518085	0.24464	0.0341971	ENSBTAT00000070371	-92950	+			Intron	CGI
11	49863641	0.901243	0.37617	0.525073	0.244675	0.0318728	ENSBTAT00000013336	13188	-			Intron	CGI
11	49863667	0.901243	0.37617	0.525073	0.243594	0.031121	ENSBTAT00000013336	13162	-			Intron	CGI
11	34402982	0.906922	0.37617	0.530751	0.230385	0.0212364	ENSBTAT00000040067	785305	-
11	6545095	0.906922	0.37617	0.530751	0.230385	0.0212364	ENSBTAT00000068607	-32565	+			Intron	CGI
11	34402950	0.906922	0.37617	0.530751	0.230207	0.0211366	ENSBTAT00000040067	785337	-
11	34403077	0.906922	0.37617	0.530751	0.230207	0.0211366	ENSBTAT00000040067	785210	-
11	6545068	0.906922	0.37617	0.530751	0.230207	0.0211366	ENSBTAT00000068607	-32592	+			Intron	CGI
11	6545100	0.906922	0.37617	0.530751	0.230207	0.0211366	ENSBTAT00000068607	-32560	+			Intron	CGI
11	4145143	0.912351	0.37617	0.536181	0.19502	0.00597116	ENSBTAT00000074065	24543	-			Intron	CGI
11	4145180	0.912351	0.37617	0.536181	0.19502	0.00597116	ENSBTAT00000074065	24506	-			Intron	CGI
11	4145098	0.912351	0.37617	0.536181	0.194799	0.00591444	ENSBTAT00000074065	24588	-			Intron	CGI
11	4145106	0.912351	0.37617	0.536181	0.194799	0.00591444	ENSBTAT00000074065	24580	-			Intron	CGI
11	4145139	0.912351	0.37617	0.536181	0.194799	0.00591444	ENSBTAT00000074065	24547	-			Intron	CGI
11	38890928	0.93832	0.37617	0.56215	0.242457	0.0204193	ENSBTAT00000073159	40990	+			Intron	CGI
11	38890953	0.93832	0.37617	0.56215	0.242457	0.0204193	ENSBTAT00000073159	41015	+			Intron	CGI
11	20142989	0.93832	0.37617	0.56215	0.242457	0.0204193	ENSBTAT00000032505	-31599	-
11	20143018	0.93832	0.37617	0.56215	0.242457	0.0204193	ENSBTAT00000032505	-31628	-					Shore
11	2342764	0.93832	0.37617	0.56215	0.242457	0.0204193	ENSBTAT00000071992	-5169	-					Shore
11	2342790	0.93832	0.37617	0.56215	0.242457	0.0204193	ENSBTAT00000071992	-5195	-					Shore
11	72722509	0.93832	0.37617	0.56215	0.242457	0.0204193	ENSBTAT00000085592	14602	-			Intron	CGI	Shore
11	72722523	0.93832	0.37617	0.56215	0.242457	0.0204193	ENSBTAT00000085592	14588	-			Intron	CGI	Shore
11	48053225	0.93832	0.37617	0.56215	0.242457	0.0204193	ENSBTAT00000033046	8502	+			Intron	CGI	Shore
11	48053229	0.93832	0.37617	0.56215	0.242457	0.0204193	ENSBTAT00000033046	8506	+			Intron	CGI	Shore
11	37416694	0.93938	0.37617	0.563209	0.228705	0.0137933	ENSBTAT00000014742	-18803	+					Shore
11	37416662	0.93938	0.37617	0.563209	0.228422	0.0136763	ENSBTAT00000014742	-18835	+					Shore
11	37416699	0.93938	0.37617	0.563209	0.228422	0.0136763	ENSBTAT00000014742	-18798	+					Shore
11	6143105	0.939899	0.37617	0.563729	0.242445	0.0200623	ENSBTAT00000010879	-21362	+					Shore
11	6143055	0.939899	0.37617	0.563729	0.242152	0.0199123	ENSBTAT00000010879	-21412	+					Shore
11	25559943	0.942997	0.37617	0.566827	0.228474	0.0131042	ENSBTAT00000004621	-49159	-			Intron	CGI	Shore
11	25559977	0.942997	0.37617	0.566827	0.228262	0.0130197	ENSBTAT00000004621	-49193	-			Intron	CGI	Shore
11	25559886	0.942997	0.37617	0.566827	0.227798	0.0128358	ENSBTAT00000004621	-49102	-			Intron	CGI	Shore
12	35153291	0.36706	0.943393	-0.576333	0.227104	0.0111568	ENSBTAT00000064356	252971	-
12	35153304	0.36706	0.943393	-0.576333	0.227104	0.0111568	ENSBTAT00000064356	252958	-
12	35153244	0.36706	0.943393	-0.576333	0.22663	0.0109886	ENSBTAT00000064356	253018	-
12	36652250	0.36706	0.941601	-0.574541	0.227199	0.0114455	ENSBTAT00000019264	11142	-			Intron	CGI
12	36652259	0.36706	0.941601	-0.574541	0.227199	0.0114455	ENSBTAT00000019264	11133	-			Intron	CGI
12	36652265	0.36706	0.941601	-0.574541	0.226934	0.0113493	ENSBTAT00000019264	11127	-			Intron	CGI
12	23822540	0.36706	0.941092	-0.574031	0.241056	0.0172507	ENSBTAT00000077211	-127528	-
12	32062259	0.36706	0.941092	-0.574031	0.241056	0.0172507	ENSBTAT00000018362	-4273	+
12	12216675	0.36706	0.941092	-0.574031	0.241056	0.0172507	ENSBTAT00000073416	-39651	+
12	87150332	0.36706	0.941092	-0.574031	0.241056	0.0172507	ENSBTAT00000070093	-15219	-
12	23822494	0.36706	0.941092	-0.574031	0.240767	0.0171173	ENSBTAT00000077211	-127482	-
12	32062252	0.36706	0.941092	-0.574031	0.240767	0.0171173	ENSBTAT00000018362	-4280	+
12	12216664	0.36706	0.941092	-0.574031	0.240767	0.0171173	ENSBTAT00000073416	-39662	+					Shore
12	87150272	0.36706	0.941092	-0.574031	0.240767	0.0171173	ENSBTAT00000070093	-15159	-
12	11147665	0.36706	0.941092	-0.574031	0.208802	0.00597465	ENSBTAT00000002770	-4872	-
12	11147677	0.36706	0.941092	-0.574031	0.208802	0.00597465	ENSBTAT00000002770	-4884	-					Shore
12	11147740	0.36706	0.941092	-0.574031	0.208552	0.00591484	ENSBTAT00000002770	-4947	-
12	11147788	0.36706	0.941092	-0.574031	0.208552	0.00591484	ENSBTAT00000002770	-4995	-
12	27487786	0.36706	0.93952	-0.572459	0.24107	0.0175649	ENSBTAT00000014278	-91509	-
12	27487794	0.36706	0.93952	-0.572459	0.24107	0.0175649	ENSBTAT00000014278	-91517	-
12	74724957	0.36706	0.93952	-0.572459	0.24107	0.0175649	ENSBTAT00000027204	91234	+
12	74724991	0.36706	0.93952	-0.572459	0.24107	0.0175649	ENSBTAT00000027204	91268	+
12	31373549	0.36706	0.93952	-0.572459	0.24107	0.0175649	ENSBTAT00000087296	14727	-			Intron	CGI
12	31373565	0.36706	0.93952	-0.572459	0.24107	0.0175649	ENSBTAT00000087296	14711	-			Intron	CGI
12	10770499	0.36706	0.93952	-0.572459	0.24107	0.0175649	ENSBTAT00000030920	-105379	-
12	10770534	0.36706	0.93952	-0.572459	0.24107	0.0175649	ENSBTAT00000030920	-105414	-
12	9774502	0.36706	0.93952	-0.572459	0.24107	0.0175649	ENSBTAT00000036789	52084	-
12	9774561	0.36706	0.93952	-0.572459	0.24107	0.0175649	ENSBTAT00000036789	52025	-
12	3016456	0.36706	0.93952	-0.572459	0.24107	0.0175649	ENSBTAT00000073563	457637	-
12	3016466	0.36706	0.93952	-0.572459	0.24107	0.0175649	ENSBTAT00000073563	457627	-
12	28877496	0.36706	0.93952	-0.572459	0.24107	0.0175649	ENSBTAT00000035734	119779	-			Intron	CGI
12	28877500	0.36706	0.93952	-0.572459	0.24107	0.0175649	ENSBTAT00000035734	119775	-			Intron	CGI
12	45912918	0.36706	0.916856	-0.549795	0.210131	0.00888532	ENSBTAT00000061013	635341	-
12	45912955	0.36706	0.916856	-0.549795	0.209926	0.00881876	ENSBTAT00000061013	635304	-
12	45912932	0.36706	0.916856	-0.549795	0.209799	0.00877811	ENSBTAT00000061013	635327	-
12	45912942	0.36706	0.916856	-0.549795	0.209799	0.00877811	ENSBTAT00000061013	635317	-
12	48612215	0.36706	0.895526	-0.528465	0.243487	0.029976	ENSBTAT00000061307	191283	-			Intron	CGI	Shore
12	48612205	0.36706	0.895526	-0.528465	0.243245	0.0298134	ENSBTAT00000061307	191293	-			Intron	CGI	Shore
12	25396280	0.36706	0.893225	-0.526164	0.243654	0.0308132	ENSBTAT00000054446	49563	+			Intron	CGI
12	76524159	0.36706	0.893225	-0.526164	0.243654	0.0308132	ENSBTAT00000070273	-34699	+			Intron	CGI	Shore
12	13569904	0.36706	0.893225	-0.526164	0.243654	0.0308132	ENSBTAT00000016503	112846	-			Intron	CGI	Shore
12	86309459	0.36706	0.893225	-0.526164	0.243654	0.0308132	ENSBTAT00000086293	21320	+			Intron	CGI	Shore
12	86273297	0.36706	0.893225	-0.526164	0.243654	0.0308132	ENSBTAT00000045151	-14844	+					Shore
12	25396274	0.36706	0.893225	-0.526164	0.243446	0.0306706	ENSBTAT00000054446	49557	+			Intron	CGI	Shore
12	76524149	0.36706	0.893225	-0.526164	0.243446	0.0306706	ENSBTAT00000070273	-34709	+			Intron	CGI	Shore
12	13569930	0.36706	0.893225	-0.526164	0.243446	0.0306706	ENSBTAT00000016503	112820	-			Intron	CGI	Shore
12	86309464	0.36706	0.893225	-0.526164	0.243446	0.0306706	ENSBTAT00000086293	21325	+			Intron	CGI	Shore
12	86273363	0.36706	0.893225	-0.526164	0.243446	0.0306706	ENSBTAT00000045151	-14778	+					Shore
12	44035826	0.36706	0.860562	-0.493501	0.231305	0.0328798	ENSBTAT00000011402	489496	-			Intron	CGI	Shore
12	44035833	0.36706	0.860562	-0.493501	0.230811	0.0325071	ENSBTAT00000011402	489489	-			Intron	CGI	Shore
12	44035807	0.36706	0.860562	-0.493501	0.230405	0.0322031	ENSBTAT00000011402	489515	-			Intron	CGI	Shore
12	72141281	0.36706	0.853689	-0.486629	0.245719	0.0476557	ENSBTAT00000010182	-2008	-					Shore
12	72141259	0.36706	0.853689	-0.486629	0.245223	0.0472078	ENSBTAT00000010182	-1986	-					Shore
12	72653802	0.0510842	0.429824	-0.378739	0.100663	0.000168264	ENSBTAT00000035479	222126	-					Shore
12	72813171	0.364989	0.694918	-0.32993	0.0814657	5.12e-05	ENSBTAT00000035479	62757	-			Intron	CGI	Shore
12	72653844	0.0650925	0.35906	-0.293967	0.105934	0.0055202	ENSBTAT00000035479	222084	-					Shore
12	72653972	0.0650925	0.35906	-0.293967	0.0754269	9.72e-05	ENSBTAT00000035479	221956	-					Shore
12	72813074	0.401091	0.691574	-0.290483	0.0686792	2.34e-05	ENSBTAT00000035479	62854	-			Intron	CGI
12	72813083	0.401091	0.691574	-0.290483	0.0641876	6.02e-06	ENSBTAT00000035479	62845	-			Intron	CGI
12	72813056	0.401091	0.691574	-0.290483	0.0632447	4.37e-06	ENSBTAT00000035479	62872	-			Intron	CGI
12	72813147	0.401091	0.691574	-0.290483	0.0611478	2.03e-06	ENSBTAT00000035479	62781	-			Intron	CGI
12	72812976	0.401091	0.691574	-0.290483	0.0594451	1.03e-06	ENSBTAT00000035479	62952	-			Intron	CGI
12	72654067	0.0899593	0.357	-0.26704	0.0888617	0.00265471	ENSBTAT00000035479	221861	-
12	51199837	0.938959	0.717195	0.221764	0.0720792	0.00209326	ENSBTAT00000046681	187096	+
12	51199839	0.938959	0.717195	0.221764	0.0714172	0.00190158	ENSBTAT00000046681	187098	+
12	51199861	0.938959	0.717195	0.221764	0.0714172	0.00190158	ENSBTAT00000046681	187120	+
12	51199947	0.938959	0.717195	0.221764	0.0714172	0.00190158	ENSBTAT00000046681	187206	+
12	51540677	0.546283	0.317614	0.22867	0.0757273	0.0025307	ENSBTAT00000001854	464208	-
12	51540707	0.546283	0.317614	0.22867	0.062315	0.000242948	ENSBTAT00000001854	464178	-
12	39312789	0.30871	0.0655941	0.243116	0.0500345	1.18e-06	ENSBTAT00000083744	149601	-
12	84016510	0.72731	0.46545	0.26186	0.0969844	0.00693349	ENSBTAT00000024275	108709	+			Intron	CGI
12	84016622	0.72731	0.46545	0.26186	0.0944547	0.0055656	ENSBTAT00000024275	108821	+			Intron	CGI
12	35616293	0.78561	0.51892	0.266691	0.0779433	0.000622542	ENSBTAT00000081791	1435	-		Exon		CGI
12	70332761	0.891996	0.37617	0.515825	0.245043	0.035288	ENSBTAT00000030481	-8522	+
12	45181484	0.891996	0.37617	0.515825	0.245043	0.035288	ENSBTAT00000011402	-656164	-
12	45933021	0.891996	0.37617	0.515825	0.245043	0.035288	ENSBTAT00000061013	615238	-
12	51988354	0.891996	0.37617	0.515825	0.245043	0.035288	ENSBTAT00000001854	16531	-
12	20936030	0.891996	0.37617	0.515825	0.245043	0.035288	ENSBTAT00000003868	-33029	-
12	24126741	0.891996	0.37617	0.515825	0.245043	0.035288	ENSBTAT00000065392	-21588	+			Intron	CGI
12	10072527	0.891996	0.37617	0.515825	0.245043	0.035288	ENSBTAT00000036789	-245943	-
12	70332790	0.891996	0.37617	0.515825	0.244813	0.035116	ENSBTAT00000030481	-8493	+
12	45181544	0.891996	0.37617	0.515825	0.244813	0.035116	ENSBTAT00000011402	-656224	-
12	45933100	0.891996	0.37617	0.515825	0.244813	0.035116	ENSBTAT00000061013	615159	-
12	51988352	0.891996	0.37617	0.515825	0.244813	0.035116	ENSBTAT00000001854	16533	-
12	20936091	0.891996	0.37617	0.515825	0.244813	0.035116	ENSBTAT00000003868	-33090	-
12	24126685	0.891996	0.37617	0.515825	0.244813	0.035116	ENSBTAT00000065392	-21644	+			Intron	CGI
12	10072499	0.891996	0.37617	0.515825	0.244813	0.035116	ENSBTAT00000036789	-245915	-
12	35021939	0.896902	0.37617	0.520731	0.244854	0.0334451	ENSBTAT00000002431	-316056	-
12	35022037	0.896902	0.37617	0.520731	0.244148	0.0329369	ENSBTAT00000002431	-316154	-
12	34139437	0.93832	0.37617	0.56215	0.242457	0.0204193	ENSBTAT00000026040	-45870	+
12	34139469	0.93832	0.37617	0.56215	0.242457	0.0204193	ENSBTAT00000026040	-45838	+
12	16715714	0.93832	0.37617	0.56215	0.242457	0.0204193	ENSBTAT00000078636	23871	-
12	16715716	0.93832	0.37617	0.56215	0.242457	0.0204193	ENSBTAT00000078636	23869	-
12	13180803	0.93832	0.37617	0.56215	0.242457	0.0204193	ENSBTAT00000072409	39179	+			Intron	CGI
12	13180805	0.93832	0.37617	0.56215	0.242457	0.0204193	ENSBTAT00000072409	39181	+			Intron	CGI
12	78604414	0.93832	0.37617	0.56215	0.242457	0.0204193	ENSBTAT00000035368	-253297	+
12	78604425	0.93832	0.37617	0.56215	0.242457	0.0204193	ENSBTAT00000035368	-253286	+
12	76458527	0.941416	0.37617	0.565246	0.242145	0.0195788	ENSBTAT00000005451	27843	+			Intron	CGI
12	76458544	0.941416	0.37617	0.565246	0.242145	0.0195788	ENSBTAT00000005451	27860	+			Intron	CGI
12	11723260	0.941416	0.37617	0.565246	0.242145	0.0195788	ENSBTAT00000049347	128735	+			Intron	CGI
12	11723312	0.941416	0.37617	0.565246	0.242145	0.0195788	ENSBTAT00000049347	128787	+			Intron	CGI
12	72698111	0.758153	0.16436	0.593793	0.159721	0.00020105	ENSBTAT00000035479	177817	-			Intron	CGI
12	72698265	0.758153	0.16436	0.593793	0.110772	8.3e-08	ENSBTAT00000035479	177663	-			Intron	CGI
12	72698202	0.758153	0.16436	0.593793	0.109614	6.06e-08	ENSBTAT00000035479	177726	-			Intron	CGI
13	11096755	0.0458513	0.744497	-0.698646	0.216254	0.001235	ENSBTAT00000077574	116206	-					Shore
13	11096809	0.0458513	0.744497	-0.698646	0.0703197	2.92e-23	ENSBTAT00000077574	116152	-					Shore
13	11096843	0.0458513	0.744497	-0.698646	0.0703197	2.92e-23	ENSBTAT00000077574	116118	-					Shore
13	11096851	0.0458513	0.744497	-0.698646	0.0703197	2.92e-23	ENSBTAT00000077574	116110	-					Shore
13	11088773	0.338353	0.891743	-0.55339	0.150279	0.000231024	ENSBTAT00000077574	124188	-					Shore
13	11088862	0.338353	0.891743	-0.55339	0.112248	8.22e-07	ENSBTAT00000077574	124099	-					Shore
13	11180527	0.0910314	0.539734	-0.448702	0.158343	0.00460071	ENSBTAT00000077574	32434	-					Shore
13	11180531	0.0910314	0.539734	-0.448702	0.141015	0.00146283	ENSBTAT00000077574	32430	-					Shore
13	11180528	0.0910314	0.539734	-0.448702	0.135027	0.00089037	ENSBTAT00000077574	32433	-					Shore
13	10809214	0.459326	0.846228	-0.386902	0.166547	0.0201746	ENSBTAT00000053112	-13243	+			Intron	CGI	Shore
13	10809238	0.459326	0.846228	-0.386902	0.14792	0.00890683	ENSBTAT00000053112	-13219	+			Intron	CGI	Shore
13	10809213	0.459326	0.846228	-0.386902	0.100299	0.000114562	ENSBTAT00000053112	-13244	+			Intron	CGI	Shore
13	134277	0.153509	0.412783	-0.259274	0.0773956	0.000808178	ENSBTAT00000052204	-301977	+					Shore
13	10813149	0.611328	0.850117	-0.238788	0.069053	0.000544111	ENSBTAT00000053112	-9308	+			Intron	CGI	Shore
13	10813085	0.611328	0.850117	-0.238788	0.0683427	0.000475871	ENSBTAT00000053112	-9372	+			Intron	CGI	Shore
13	10813169	0.611328	0.850117	-0.238788	0.0680252	0.000447614	ENSBTAT00000053112	-9288	+			Intron	CGI
13	10813102	0.611328	0.850117	-0.238788	0.0671862	0.000379235	ENSBTAT00000053112	-9355	+			Intron	CGI
13	10813142	0.611328	0.850117	-0.238788	0.0588753	5e-05	ENSBTAT00000053112	-9315	+			Intron	CGI
13	10859065	0.678729	0.897	-0.218271	0.0665097	0.00103151	ENSBTAT00000053112	36610	+
13	11505	0.159961	0.375429	-0.215468	0.0569289	0.000153795	ENSBTAT00000052204	-424749	+
13	89333	0.288379	0.477968	-0.189589	0.041387	4.63e-06	ENSBTAT00000052204	-346921	+
13	12177	0.318689	0.496244	-0.177555	0.042117	2.49e-05	ENSBTAT00000052204	-424077	+
13	195986	0.26817	0.435358	-0.167188	0.0394425	2.25e-05	ENSBTAT00000052204	-240268	+
13	106064	0.344658	0.50835	-0.163691	0.0376346	1.36e-05	ENSBTAT00000052204	-330190	+
13	105985	0.344658	0.50835	-0.163691	0.0372825	1.13e-05	ENSBTAT00000052204	-330269	+
13	106062	0.344658	0.50835	-0.163691	0.0341618	1.65e-06	ENSBTAT00000052204	-330192	+
13	179917	0.183094	0.34519	-0.162096	0.0375254	1.56e-05	ENSBTAT00000052204	-256337	+
13	179918	0.183094	0.34519	-0.162096	0.0359493	6.51e-06	ENSBTAT00000052204	-256336	+
13	63412667	0.703794	0.553046	0.150748	0.0250559	1.78e-09	ENSBTAT00000044331	37794	+			Intron	CGI
13	166984	0.301428	0.0929423	0.208486	0.0550498	0.000152342	ENSBTAT00000052204	-269270	+
13	166990	0.301428	0.0929423	0.208486	0.0543014	0.000123329	ENSBTAT00000052204	-269264	+
13	166998	0.301428	0.0929423	0.208486	0.0534931	9.72e-05	ENSBTAT00000052204	-269256	+
13	167005	0.301428	0.0929423	0.208486	0.0441409	2.32e-06	ENSBTAT00000052204	-269249	+
13	10794689	0.88588	0.646464	0.239416	0.0775816	0.00202879	ENSBTAT00000053112	-27768	+			Intron	CGI
13	10794691	0.88588	0.646464	0.239416	0.0775816	0.00202879	ENSBTAT00000053112	-27766	+			Intron	CGI
13	25824518	0.891996	0.646036	0.245959	0.0694816	0.000400242	ENSBTAT00000020682	19568	-			Intron	CGI
13	34623520	0.785733	0.398887	0.386846	0.150789	0.0103032	ENSBTAT00000052009	39239	-			Intron	CGI	Shore
13	919008	0.809295	0.407817	0.401478	0.1573	0.010701	ENSBTAT00000049812	-14256	+
13	918915	0.809295	0.407817	0.401478	0.0828358	1.26e-06	ENSBTAT00000049812	-14349	+
13	11042850	0.562317	0.145346	0.416971	0.1705	0.0144621	ENSBTAT00000050251	-97297	-
13	11042874	0.562317	0.145346	0.416971	0.0986294	2.36e-05	ENSBTAT00000050251	-97321	-
13	11042894	0.562317	0.145346	0.416971	0.0910788	4.69e-06	ENSBTAT00000050251	-97341	-
14	13521140	0.36706	0.943918	-0.576857	0.240749	0.016571	ENSBTAT00000067910	234149	-
14	13521287	0.36706	0.943918	-0.576857	0.240511	0.016464	ENSBTAT00000067910	234002	-
14	12160916	0.36706	0.942599	-0.575538	0.240759	0.0168247	ENSBTAT00000076263	496014	-
14	12160931	0.36706	0.942599	-0.575538	0.240759	0.0168247	ENSBTAT00000076263	495999	-
14	13543029	0.36706	0.941076	-0.574015	0.24077	0.0171217	ENSBTAT00000067910	212260	-
14	13542772	0.36706	0.941076	-0.574015	0.24077	0.0171217	ENSBTAT00000067910	212517	-
14	13543021	0.36706	0.940591	-0.57353	0.227376	0.0116561	ENSBTAT00000067910	212268	-
14	12476691	0.36706	0.93952	-0.572459	0.227309	0.0117881	ENSBTAT00000076263	180239	-
14	12476710	0.36706	0.93952	-0.572459	0.227309	0.0117881	ENSBTAT00000076263	180220	-
14	12476713	0.36706	0.93952	-0.572459	0.227309	0.0117881	ENSBTAT00000076263	180217	-
14	10379706	0.36706	0.93952	-0.572459	0.227309	0.0117881	ENSBTAT00000068902	41623	+			Intron	CGI
14	10379714	0.36706	0.93952	-0.572459	0.227309	0.0117881	ENSBTAT00000068902	41631	+			Intron	CGI
14	10379747	0.36706	0.93952	-0.572459	0.227309	0.0117881	ENSBTAT00000068902	41664	+			Intron	CGI
14	59091049	0.306069	0.852086	-0.546017	0.205349	0.00783801	ENSBTAT00000002161	148066	-			Intron	CGI
14	2996013	0.36706	0.911145	-0.544084	0.22908	0.0175449	ENSBTAT00000002068	-59929	+		Exon		CGI
14	2996177	0.36706	0.911145	-0.544084	0.228497	0.017259	ENSBTAT00000002068	-59765	+			Intron	CGI
14	2996186	0.36706	0.911145	-0.544084	0.228497	0.017259	ENSBTAT00000002068	-59756	+			Intron	CGI
14	8198308	0.36706	0.90439	-0.53733	0.242918	0.0269678	ENSBTAT00000000946	-29061	-
14	8198351	0.36706	0.90439	-0.53733	0.242287	0.0265722	ENSBTAT00000000946	-29104	-
14	13487423	0.36706	0.900225	-0.533165	0.243078	0.0282792	ENSBTAT00000067910	267866	-
14	13487462	0.36706	0.900225	-0.533165	0.242832	0.0281201	ENSBTAT00000067910	267827	-
14	3359064	0.36706	0.893225	-0.526164	0.211066	0.0126708	ENSBTAT00000086812	153182	+			Intron	CGI
14	3359066	0.36706	0.893225	-0.526164	0.211066	0.0126708	ENSBTAT00000086812	153184	+			Intron	CGI
14	3359078	0.36706	0.893225	-0.526164	0.210886	0.0125951	ENSBTAT00000086812	153196	+			Intron	CGI
14	3359128	0.36706	0.893225	-0.526164	0.210886	0.0125951	ENSBTAT00000086812	153246	+			Intron	CGI
14	11198206	0.36706	0.890643	-0.523582	0.211498	0.0133016	ENSBTAT00000077384	19040	-
14	11198197	0.36706	0.890643	-0.523582	0.211311	0.0132204	ENSBTAT00000077384	19049	-
14	11198209	0.36706	0.890643	-0.523582	0.211311	0.0132204	ENSBTAT00000077384	19037	-
14	11198292	0.36706	0.890643	-0.523582	0.211311	0.0132204	ENSBTAT00000077384	18954	-
14	13683170	0.36706	0.852086	-0.485026	0.23118	0.0359011	ENSBTAT00000067910	72119	-
14	13683192	0.36706	0.852086	-0.485026	0.23118	0.0359011	ENSBTAT00000067910	72097	-
14	13683411	0.36706	0.852086	-0.485026	0.23118	0.0359011	ENSBTAT00000067910	71878	-
14	13748674	0.0769336	0.500831	-0.423897	0.100326	2.39e-05	ENSBTAT00000067910	6615	-
14	13748765	0.0769336	0.500831	-0.423897	0.0740941	1.06e-08	ENSBTAT00000067910	6524	-
14	13555670	0.134698	0.479256	-0.344558	0.116904	0.00320507	ENSBTAT00000067910	199619	-
14	13538698	0.569766	0.908108	-0.338342	0.102202	0.000931247	ENSBTAT00000067910	216591	-
14	13538742	0.569766	0.908108	-0.338342	0.099654	0.000685863	ENSBTAT00000067910	216547	-
14	13751481	0.347165	0.633902	-0.286737	0.0999255	0.00411114	ENSBTAT00000067910	3808	-			Intron	CGI
14	13520641	0.279327	0.546184	-0.266857	0.0755174	0.000409757	ENSBTAT00000067910	234648	-
14	13520442	0.194494	0.451124	-0.25663	0.0778651	0.000981321	ENSBTAT00000067910	234847	-
14	13520394	0.194494	0.451124	-0.25663	0.0755924	0.000686487	ENSBTAT00000067910	234895	-
14	13520552	0.26865	0.524268	-0.255618	0.0769033	0.000887732	ENSBTAT00000067910	234737	-
14	13624104	0.145014	0.390524	-0.24551	0.0668034	0.000237738	ENSBTAT00000067910	131185	-
14	13575173	0.37575	0.606746	-0.230997	0.0793046	0.00358229	ENSBTAT00000067910	180116	-
14	13575262	0.37575	0.606746	-0.230997	0.0787737	0.00336343	ENSBTAT00000067910	180027	-
14	13575308	0.37575	0.606746	-0.230997	0.0473176	1.05e-06	ENSBTAT00000067910	179981	-
14	13575303	0.37575	0.606746	-0.230997	0.0455417	3.93e-07	ENSBTAT00000067910	179986	-
14	13575358	0.37575	0.606746	-0.230997	0.0417326	3.11e-08	ENSBTAT00000067910	179931	-
14	13575166	0.37575	0.606746	-0.230997	0.0394865	4.92e-09	ENSBTAT00000067910	180123	-
14	13558962	0.323498	0.551732	-0.228233	0.0765099	0.00285383	ENSBTAT00000067910	196327	-
14	13575132	0.403929	0.609175	-0.205245	0.046417	9.79e-06	ENSBTAT00000067910	180157	-
14	13575133	0.403929	0.609175	-0.205245	0.0386262	1.07e-07	ENSBTAT00000067910	180156	-
14	13575407	0.375919	0.57876	-0.202841	0.0401199	4.28e-07	ENSBTAT00000067910	179882	-
14	13814658	0.554122	0.744714	-0.190592	0.0523834	0.000274336	ENSBTAT00000067812	-22874	-
14	13814710	0.554122	0.744714	-0.190592	0.0511258	0.000193083	ENSBTAT00000067812	-22926	-
14	13814773	0.554122	0.744714	-0.190592	0.0480627	7.32e-05	ENSBTAT00000067812	-22989	-
14	13814711	0.554122	0.744714	-0.190592	0.0414916	4.36e-06	ENSBTAT00000067812	-22927	-					Shore
14	13814659	0.554122	0.744714	-0.190592	0.0393112	1.25e-06	ENSBTAT00000067812	-22875	-
14	13816715	0.611319	0.767631	-0.156312	0.0268907	6.14e-09	ENSBTAT00000067812	-24931	-
14	55840398	0.640068	0.445409	0.194659	0.0278893	2.96e-12	ENSBTAT00000075203	180277	-
14	13795904	0.682716	0.487829	0.194887	0.0553524	0.000430198	ENSBTAT00000067812	-4120	-					Shore
14	44134317	0.526161	0.3304	0.195761	0.0576611	0.000686219	ENSBTAT00000087245	-48406	-					Shore
14	13556141	0.43547	0.192338	0.243132	0.0810676	0.00270759	ENSBTAT00000067910	199148	-					Shore
14	13835573	0.780765	0.46781	0.312955	0.114103	0.00609265	ENSBTAT00000067812	-43789	-
14	13835547	0.780765	0.46781	0.312955	0.0926689	0.000732454	ENSBTAT00000067812	-43763	-
14	13835647	0.780765	0.46781	0.312955	0.0918435	0.000655646	ENSBTAT00000067812	-43863	-
14	13835639	0.780765	0.46781	0.312955	0.0907403	0.000562846	ENSBTAT00000067812	-43855	-
14	13835633	0.780765	0.46781	0.312955	0.0893611	0.00046153	ENSBTAT00000067812	-43849	-
14	13835554	0.780765	0.46781	0.312955	0.0872171	0.000332923	ENSBTAT00000067812	-43770	-
14	13835726	0.780765	0.46781	0.312955	0.0467193	2.1e-11	ENSBTAT00000067812	-43942	-
14	13835610	0.780765	0.46781	0.312955	0.0465961	1.86e-11	ENSBTAT00000067812	-43826	-
14	13835721	0.780765	0.46781	0.312955	0.0462658	1.34e-11	ENSBTAT00000067812	-43937	-
14	13835603	0.780765	0.46781	0.312955	0.0460273	1.05e-11	ENSBTAT00000067812	-43819	-
14	13835743	0.780765	0.46781	0.312955	0.0450633	3.79e-12	ENSBTAT00000067812	-43959	-
14	13685348	0.875659	0.559231	0.316428	0.0840308	0.000166134	ENSBTAT00000067910	69941	-					Shore
14	13549592	0.884465	0.562808	0.321657	0.118656	0.00671147	ENSBTAT00000067910	205697	-					Shore
14	13685648	0.855693	0.503912	0.351781	0.0921041	0.000133787	ENSBTAT00000067910	69641	-					Shore
14	13685666	0.855693	0.503912	0.351781	0.0811579	1.46e-05	ENSBTAT00000067910	69623	-
14	13524126	0.920878	0.568254	0.352624	0.140819	0.0122764	ENSBTAT00000067910	231163	-
14	13524125	0.920878	0.568254	0.352624	0.13846	0.010873	ENSBTAT00000067910	231164	-
14	13524288	0.920878	0.568254	0.352624	0.06609	9.53e-08	ENSBTAT00000067910	231001	-
14	13524245	0.920878	0.568254	0.352624	0.0643118	4.18e-08	ENSBTAT00000067910	231044	-
14	13685580	0.844947	0.49162	0.353327	0.0803515	1.1e-05	ENSBTAT00000067910	69709	-
14	13685562	0.844947	0.49162	0.353327	0.0749053	2.39e-06	ENSBTAT00000067910	69727	-
14	13796134	0.663977	0.229301	0.434676	0.160677	0.0068249	ENSBTAT00000067812	-4350	-
14	13533661	0.855036	0.37617	0.478866	0.2325	0.0394332	ENSBTAT00000067910	221628	-
14	7547253	0.876599	0.37617	0.500428	0.213458	0.0190583	ENSBTAT00000001538	-318299	+
14	7547245	0.876599	0.37617	0.500428	0.212943	0.0187707	ENSBTAT00000001538	-318307	+
14	7547192	0.876599	0.37617	0.500428	0.212224	0.0183727	ENSBTAT00000001538	-318360	+
14	7547211	0.876599	0.37617	0.500428	0.212224	0.0183727	ENSBTAT00000001538	-318341	+
14	1954072	0.891996	0.37617	0.515825	0.245043	0.035288	ENSBTAT00000067434	15947	+			Intron	CGI
14	1954058	0.891996	0.37617	0.515825	0.244813	0.035116	ENSBTAT00000067434	15933	+			Intron	CGI
14	13678434	0.901857	0.37617	0.525686	0.24341	0.0307977	ENSBTAT00000067910	76855	-
14	13678311	0.901857	0.37617	0.525686	0.24106	0.0292037	ENSBTAT00000067910	76978	-
14	2625276	0.93832	0.37617	0.56215	0.242457	0.0204193	ENSBTAT00000021264	10112	+
14	2625299	0.93832	0.37617	0.56215	0.242457	0.0204193	ENSBTAT00000021264	10135	+
14	13522486	0.939899	0.37617	0.563729	0.242445	0.0200623	ENSBTAT00000067910	232803	-
14	13537815	0.939899	0.37617	0.563729	0.242445	0.0200623	ENSBTAT00000067910	217474	-
14	13522242	0.939899	0.37617	0.563729	0.242152	0.0199123	ENSBTAT00000067910	233047	-
14	13537798	0.939899	0.37617	0.563729	0.242152	0.0199123	ENSBTAT00000067910	217491	-
15	60983038	0.36706	0.945185	-0.578125	0.240506	0.0162264	ENSBTAT00000014462	6088	+
15	60983049	0.36706	0.945185	-0.578125	0.240506	0.0162264	ENSBTAT00000014462	6099	+
15	17641839	0.36706	0.941601	-0.574541	0.227199	0.0114455	ENSBTAT00000061240	30581	+			Intron	CGI
15	17641859	0.36706	0.941601	-0.574541	0.227199	0.0114455	ENSBTAT00000061240	30601	+			Intron	CGI
15	17641867	0.36706	0.941601	-0.574541	0.226934	0.0113493	ENSBTAT00000061240	30609	+			Intron	CGI
15	80296865	0.36706	0.941092	-0.574031	0.241056	0.0172507	ENSBTAT00000073764	43886	+
15	53666344	0.36706	0.941092	-0.574031	0.241056	0.0172507	ENSBTAT00000008644	15452	-			Intron	CGI
15	80296875	0.36706	0.941092	-0.574031	0.240767	0.0171173	ENSBTAT00000073764	43896	+
15	53666305	0.36706	0.941092	-0.574031	0.240767	0.0171173	ENSBTAT00000008644	15491	-			Intron	CGI
15	29173469	0.36706	0.940314	-0.573253	0.208945	0.00607777	ENSBTAT00000019835	-20638	+		Exon		CGI
15	29173442	0.36706	0.940314	-0.573253	0.208686	0.00601496	ENSBTAT00000019835	-20665	+		Exon		CGI
15	29173445	0.36706	0.940314	-0.573253	0.208686	0.00601496	ENSBTAT00000019835	-20662	+		Exon		CGI
15	29173526	0.36706	0.940314	-0.573253	0.208686	0.00601496	ENSBTAT00000019835	-20581	+		Exon		CGI
15	75605509	0.36706	0.93952	-0.572459	0.24107	0.0175649	ENSBTAT00000087168	-60380	+
15	75605519	0.36706	0.93952	-0.572459	0.24107	0.0175649	ENSBTAT00000087168	-60370	+
15	75747200	0.36706	0.93952	-0.572459	0.24107	0.0175649	ENSBTAT00000004844	-41352	-
15	75747204	0.36706	0.93952	-0.572459	0.24107	0.0175649	ENSBTAT00000004844	-41356	-
15	80431381	0.36706	0.93952	-0.572459	0.24107	0.0175649	ENSBTAT00000039541	17194	-
15	80431409	0.36706	0.93952	-0.572459	0.24107	0.0175649	ENSBTAT00000039541	17166	-
15	46686688	0.36706	0.93952	-0.572459	0.24107	0.0175649	ENSBTAT00000027669	8328	-
15	46686693	0.36706	0.93952	-0.572459	0.24107	0.0175649	ENSBTAT00000027669	8323	-
15	32042825	0.36706	0.93952	-0.572459	0.24107	0.0175649	ENSBTAT00000072824	-7559	+
15	32042828	0.36706	0.93952	-0.572459	0.24107	0.0175649	ENSBTAT00000072824	-7556	+
15	29161277	0.36706	0.93952	-0.572459	0.24107	0.0175649	ENSBTAT00000024084	20343	+		Exon		CGI
15	29161297	0.36706	0.93952	-0.572459	0.24107	0.0175649	ENSBTAT00000024084	20363	+			Intron	CGI
15	50628331	0.36706	0.93952	-0.572459	0.24107	0.0175649	ENSBTAT00000055865	-7292	-
15	50628349	0.36706	0.93952	-0.572459	0.24107	0.0175649	ENSBTAT00000055865	-7310	-					Shore
15	59561009	0.36706	0.93952	-0.572459	0.24107	0.0175649	ENSBTAT00000044672	754617	+					Shore
15	59561023	0.36706	0.93952	-0.572459	0.24107	0.0175649	ENSBTAT00000044672	754631	+
15	62721308	0.36706	0.93952	-0.572459	0.24107	0.0175649	ENSBTAT00000063521	-133155	+
15	62721327	0.36706	0.93952	-0.572459	0.24107	0.0175649	ENSBTAT00000063521	-133136	+
15	63981294	0.36706	0.93952	-0.572459	0.24107	0.0175649	ENSBTAT00000017070	-7715	+
15	63981308	0.36706	0.93952	-0.572459	0.24107	0.0175649	ENSBTAT00000017070	-7701	+					Shore
15	27979187	0.36706	0.937736	-0.570675	0.144898	8.2e-05	ENSBTAT00000040056	14533	-			Intron	CGI
15	27979202	0.36706	0.937736	-0.570675	0.144895	8.2e-05	ENSBTAT00000040056	14518	-			Intron	CGI
15	27979195	0.36706	0.937736	-0.570675	0.144768	8.08e-05	ENSBTAT00000040056	14525	-			Intron	CGI
15	27979170	0.36706	0.937736	-0.570675	0.144632	7.96e-05	ENSBTAT00000040056	14550	-			Intron	CGI
15	27979192	0.36706	0.937736	-0.570675	0.144632	7.96e-05	ENSBTAT00000040056	14528	-			Intron	CGI
15	27979215	0.36706	0.937736	-0.570675	0.144632	7.96e-05	ENSBTAT00000040056	14505	-			Intron	CGI
15	27979221	0.36706	0.937736	-0.570675	0.144632	7.96e-05	ENSBTAT00000040056	14499	-			Intron	CGI
15	27979230	0.36706	0.937736	-0.570675	0.144632	7.96e-05	ENSBTAT00000040056	14490	-			Intron	CGI
15	27979235	0.36706	0.937736	-0.570675	0.144632	7.96e-05	ENSBTAT00000040056	14485	-			Intron	CGI
15	27979156	0.36706	0.937736	-0.570675	0.144333	7.69e-05	ENSBTAT00000040056	14564	-			Intron	CGI
15	6241388	0.36706	0.913681	-0.54662	0.228763	0.0168733	ENSBTAT00000076871	16183	+			Intron	CGI
15	6241391	0.36706	0.913681	-0.54662	0.228638	0.0168133	ENSBTAT00000076871	16186	+			Intron	CGI
15	6241442	0.36706	0.913681	-0.54662	0.228105	0.016559	ENSBTAT00000076871	16237	+			Intron	CGI
15	40225256	0.36706	0.911145	-0.544084	0.229094	0.0175517	ENSBTAT00000000935	121816	-			Intron	CGI
15	40225303	0.36706	0.911145	-0.544084	0.228511	0.0172658	ENSBTAT00000000935	121769	-			Intron	CGI
15	40225312	0.36706	0.911145	-0.544084	0.228511	0.0172658	ENSBTAT00000000935	121760	-			Intron	CGI
15	25788905	0.36706	0.908172	-0.541111	0.229062	0.0181623	ENSBTAT00000076143	1012	-			Intron	CGI
15	25788961	0.36706	0.908172	-0.541111	0.228901	0.0180812	ENSBTAT00000076143	956	-	Promoter		Intron	CGI
15	25788998	0.36706	0.908172	-0.541111	0.228901	0.0180812	ENSBTAT00000076143	919	-	Promoter		Intron	CGI
15	52984337	0.36706	0.900225	-0.533165	0.243078	0.0282792	ENSBTAT00000021930	24686	-			Intron	CGI
15	52984324	0.36706	0.900225	-0.533165	0.242832	0.0281201	ENSBTAT00000021930	24699	-			Intron	CGI
15	5950736	0.36706	0.895526	-0.528465	0.243487	0.029976	ENSBTAT00000004210	143	+	Promoter		Intron	CGI
15	5950773	0.36706	0.895526	-0.528465	0.243245	0.0298134	ENSBTAT00000004210	180	+	Promoter		Intron	CGI
15	33394113	0.36706	0.893225	-0.526164	0.243654	0.0308132	ENSBTAT00000076490	-63110	+			Intron	CGI
15	36117388	0.36706	0.893225	-0.526164	0.243654	0.0308132	ENSBTAT00000066730	46450	+			Intron	CGI
15	39451113	0.36706	0.893225	-0.526164	0.243654	0.0308132	ENSBTAT00000017323	-56727	-
15	33394088	0.36706	0.893225	-0.526164	0.243446	0.0306706	ENSBTAT00000076490	-63135	+			Intron	CGI
15	36117366	0.36706	0.893225	-0.526164	0.243446	0.0306706	ENSBTAT00000066730	46428	+			Intron	CGI
15	39451128	0.36706	0.893225	-0.526164	0.243446	0.0306706	ENSBTAT00000017323	-56742	-
15	40158326	0.36706	0.893225	-0.526164	0.211069	0.012672	ENSBTAT00000079873	-143033	-
15	40158367	0.36706	0.893225	-0.526164	0.211069	0.012672	ENSBTAT00000079873	-143074	-
15	40158323	0.36706	0.893225	-0.526164	0.210889	0.0125963	ENSBTAT00000079873	-143030	-
15	40158346	0.36706	0.893225	-0.526164	0.210889	0.0125963	ENSBTAT00000079873	-143053	-
15	76295098	0.36706	0.886289	-0.519228	0.230163	0.0240756	ENSBTAT00000082449	12492	+			Intron	CGI
15	76295085	0.36706	0.886289	-0.519228	0.229749	0.0238224	ENSBTAT00000082449	12479	+			Intron	CGI
15	76295148	0.36706	0.886289	-0.519228	0.229268	0.0235297	ENSBTAT00000082449	12542	+			Intron	CGI
15	63343965	0.36706	0.863227	-0.496167	0.244344	0.0422952	ENSBTAT00000070248	-12831	-
15	63343975	0.36706	0.863227	-0.496167	0.244344	0.0422952	ENSBTAT00000070248	-12841	-
15	64762124	0.36706	0.863227	-0.496167	0.244344	0.0422952	ENSBTAT00000022271	60113	+			Intron	CGI
15	64762149	0.36706	0.863227	-0.496167	0.244344	0.0422952	ENSBTAT00000022271	60138	+			Intron	CGI
15	9026633	0.36706	0.857805	-0.490744	0.245048	0.0452155	ENSBTAT00000027270	410720	-			Intron	CGI
15	9026622	0.36706	0.857805	-0.490744	0.244444	0.0446865	ENSBTAT00000027270	410731	-			Intron	CGI
15	75231125	0.36706	0.852086	-0.485026	0.245167	0.0478893	ENSBTAT00000064093	-4173	+			Intron	CGI
15	75231128	0.36706	0.852086	-0.485026	0.245167	0.0478893	ENSBTAT00000064093	-4170	+			Intron	CGI
15	81402664	0.36706	0.845561	-0.478501	0.214441	0.0256555	ENSBTAT00000028496	-4597	-
15	81402599	0.36706	0.845561	-0.478501	0.214006	0.0253565	ENSBTAT00000028496	-4532	-
15	81402617	0.36706	0.845561	-0.478501	0.213897	0.0252825	ENSBTAT00000028496	-4550	-
15	81402680	0.36706	0.845561	-0.478501	0.213897	0.0252825	ENSBTAT00000028496	-4613	-
15	80617125	0.36706	0.772696	-0.405636	0.158031	0.0102637	ENSBTAT00000073407	3564	-		Exon		CGI
15	80617090	0.36706	0.772696	-0.405636	0.157677	0.0100944	ENSBTAT00000073407	3599	-		Exon		CGI
15	80617051	0.36706	0.772696	-0.405636	0.157247	0.00989108	ENSBTAT00000073407	3638	-		Exon		CGI
15	80617143	0.36706	0.772696	-0.405636	0.156876	0.009718	ENSBTAT00000073407	3546	-		Exon		CGI
15	80617146	0.36706	0.772696	-0.405636	0.156769	0.009668	ENSBTAT00000073407	3543	-		Exon		CGI
15	80617257	0.36706	0.772696	-0.405636	0.156769	0.009668	ENSBTAT00000073407	3432	-			Intron	CGI
15	80617264	0.36706	0.772696	-0.405636	0.156769	0.009668	ENSBTAT00000073407	3425	-			Intron	CGI
15	80617136	0.36706	0.772696	-0.405636	0.155822	0.00923557	ENSBTAT00000073407	3553	-		Exon		CGI
15	80617068	0.36706	0.772696	-0.405636	0.155751	0.00920397	ENSBTAT00000073407	3621	-		Exon		CGI
15	30156266	0.0535835	0.37617	-0.322587	0.124913	0.00980866	ENSBTAT00000085395	72780	-
15	30156270	0.0535835	0.37617	-0.322587	0.124825	0.00975748	ENSBTAT00000085395	72776	-
15	30156252	0.0535835	0.37617	-0.322587	0.124767	0.00972363	ENSBTAT00000085395	72794	-
15	30156258	0.0535835	0.37617	-0.322587	0.124704	0.00968631	ENSBTAT00000085395	72788	-					Shore
15	30156274	0.0535835	0.37617	-0.322587	0.124704	0.00968631	ENSBTAT00000085395	72772	-
15	30156297	0.0535835	0.37617	-0.322587	0.124704	0.00968631	ENSBTAT00000085395	72749	-
15	30156216	0.0535835	0.37617	-0.322587	0.124619	0.00963697	ENSBTAT00000085395	72830	-
15	30156220	0.0535835	0.37617	-0.322587	0.124574	0.00961121	ENSBTAT00000085395	72826	-
15	30156231	0.0535835	0.37617	-0.322587	0.124574	0.00961121	ENSBTAT00000085395	72815	-
15	30156248	0.0535835	0.37617	-0.322587	0.124574	0.00961121	ENSBTAT00000085395	72798	-
15	30156288	0.0535835	0.37617	-0.322587	0.124574	0.00961121	ENSBTAT00000085395	72758	-
15	30156300	0.0535835	0.37617	-0.322587	0.124574	0.00961121	ENSBTAT00000085395	72746	-
15	30156304	0.0535835	0.37617	-0.322587	0.124574	0.00961121	ENSBTAT00000085395	72742	-
15	30156310	0.0535835	0.37617	-0.322587	0.124574	0.00961121	ENSBTAT00000085395	72736	-
15	364252	0.319107	0.576269	-0.257162	0.0835223	0.00207721	ENSBTAT00000085548	-3249	+
15	364402	0.319107	0.576269	-0.257162	0.0817536	0.00165758	ENSBTAT00000085548	-3099	+
15	364213	0.319107	0.576269	-0.257162	0.0815606	0.0016159	ENSBTAT00000085548	-3288	+
15	6182819	0.279913	0.464929	-0.185016	0.0514952	0.000327033	ENSBTAT00000006029	39627	+
15	6182886	0.279913	0.464929	-0.185016	0.0500323	0.000217358	ENSBTAT00000006029	39694	+
15	6182917	0.279913	0.464929	-0.185016	0.0487366	0.000146901	ENSBTAT00000006029	39725	+
15	6182966	0.279913	0.464929	-0.185016	0.0477791	0.000107799	ENSBTAT00000006029	39774	+
15	6182909	0.279913	0.464929	-0.185016	0.0444726	3.18e-05	ENSBTAT00000006029	39717	+
15	6182930	0.279913	0.464929	-0.185016	0.0417798	9.49e-06	ENSBTAT00000006029	39738	+
15	6182756	0.280662	0.46534	-0.184678	0.0482641	0.000130023	ENSBTAT00000006029	39564	+
15	6182749	0.280662	0.46534	-0.184678	0.0324679	1.29e-08	ENSBTAT00000006029	39557	+
15	6182746	0.280662	0.46534	-0.184678	0.0254157	3.69e-13	ENSBTAT00000006029	39554	+
15	6183026	0.271056	0.452734	-0.181678	0.0302878	1.99e-09	ENSBTAT00000006029	39834	+
15	62586612	0.36706	0.0476563	0.319404	0.133067	0.0163803	ENSBTAT00000005994	1413	-			Intron	CGI
15	62586545	0.36706	0.0476563	0.319404	0.13294	0.0162778	ENSBTAT00000005994	1480	-			Intron	CGI
15	62586553	0.36706	0.0476563	0.319404	0.132869	0.0162214	ENSBTAT00000005994	1472	-			Intron	CGI
15	62586556	0.36706	0.0476563	0.319404	0.132869	0.0162214	ENSBTAT00000005994	1469	-			Intron	CGI
15	62586565	0.36706	0.0476563	0.319404	0.132869	0.0162214	ENSBTAT00000005994	1460	-			Intron	CGI
15	62586491	0.36706	0.0476563	0.319404	0.132758	0.016132	ENSBTAT00000005994	1534	-			Intron	CGI
15	62586496	0.36706	0.0476563	0.319404	0.132758	0.016132	ENSBTAT00000005994	1529	-			Intron	CGI
15	62586505	0.36706	0.0476563	0.319404	0.132758	0.016132	ENSBTAT00000005994	1520	-			Intron	CGI
15	62586507	0.36706	0.0476563	0.319404	0.132758	0.016132	ENSBTAT00000005994	1518	-			Intron	CGI
15	62586466	0.36706	0.0476563	0.319404	0.13264	0.0160381	ENSBTAT00000005994	1559	-			Intron	CGI	Shore
15	62586512	0.36706	0.0476563	0.319404	0.13264	0.0160381	ENSBTAT00000005994	1513	-			Intron	CGI	Shore
15	62586665	0.36706	0.0476563	0.319404	0.13264	0.0160381	ENSBTAT00000005994	1360	-			Intron	CGI
15	75929280	0.877679	0.37617	0.501509	0.231625	0.0303742	ENSBTAT00000067916	389	+	Promoter		Intron	CGI
15	75929293	0.877679	0.37617	0.501509	0.231625	0.0303742	ENSBTAT00000067916	402	+	Promoter		Intron	CGI
15	75929300	0.877679	0.37617	0.501509	0.231366	0.0301894	ENSBTAT00000067916	409	+	Promoter		Intron	CGI
15	8269433	0.891996	0.37617	0.515825	0.245043	0.035288	ENSBTAT00000005797	-12612	-			Intron	CGI
15	44430326	0.891996	0.37617	0.515825	0.245043	0.035288	ENSBTAT00000006391	27827	-
15	30287868	0.891996	0.37617	0.515825	0.245043	0.035288	ENSBTAT00000061522	-5528	-
15	72760019	0.891996	0.37617	0.515825	0.245043	0.035288	ENSBTAT00000075966	190336	+
15	65220212	0.891996	0.37617	0.515825	0.245043	0.035288	ENSBTAT00000070993	24776	+			Intron	CGI
15	8269511	0.891996	0.37617	0.515825	0.244813	0.035116	ENSBTAT00000005797	-12690	-			Intron	CGI
15	44430351	0.891996	0.37617	0.515825	0.244813	0.035116	ENSBTAT00000006391	27802	-
15	30287795	0.891996	0.37617	0.515825	0.244813	0.035116	ENSBTAT00000061522	-5455	-
15	72760088	0.891996	0.37617	0.515825	0.244813	0.035116	ENSBTAT00000075966	190405	+
15	65220137	0.891996	0.37617	0.515825	0.244813	0.035116	ENSBTAT00000070993	24701	+			Intron	CGI
15	36690915	0.894255	0.37617	0.518085	0.24486	0.0343584	ENSBTAT00000066730	619977	+
15	36690955	0.894255	0.37617	0.518085	0.24464	0.0341971	ENSBTAT00000066730	620017	+
15	36253907	0.896179	0.37617	0.520009	0.244903	0.0337264	ENSBTAT00000066730	182969	+			Intron	CGI
15	36253841	0.896179	0.37617	0.520009	0.244309	0.0332966	ENSBTAT00000066730	182903	+			Intron	CGI
15	38082251	0.896902	0.37617	0.520731	0.244854	0.0334451	ENSBTAT00000006874	13278	-			Intron	CGI
15	54265159	0.896902	0.37617	0.520731	0.244854	0.0334451	ENSBTAT00000036738	12305	+			Intron	CGI
15	38082229	0.896902	0.37617	0.520731	0.244148	0.0329369	ENSBTAT00000006874	13300	-			Intron	CGI
15	54265183	0.896902	0.37617	0.520731	0.244148	0.0329369	ENSBTAT00000036738	12329	+			Intron	CGI
15	28434174	0.899023	0.37617	0.522853	0.244467	0.0324565	ENSBTAT00000085763	27247	-
15	43096110	0.899023	0.37617	0.522853	0.244467	0.0324565	ENSBTAT00000006114	-4898	-
15	62962190	0.899023	0.37617	0.522853	0.244467	0.0324565	ENSBTAT00000072578	44037	-			Intron	CGI
15	28434377	0.899023	0.37617	0.522853	0.244197	0.0322649	ENSBTAT00000085763	27044	-
15	43096117	0.899023	0.37617	0.522853	0.244197	0.0322649	ENSBTAT00000006114	-4905	-
15	62962201	0.899023	0.37617	0.522853	0.244197	0.0322649	ENSBTAT00000072578	44026	-			Intron	CGI
15	61903314	0.903246	0.37617	0.527075	0.244303	0.0309692	ENSBTAT00000082431	-241225	+			Intron	CGI
15	61903412	0.903246	0.37617	0.527075	0.243644	0.0305178	ENSBTAT00000082431	-241127	+			Intron	CGI
15	43836249	0.906922	0.37617	0.530751	0.230385	0.0212364	ENSBTAT00000074158	29454	+			Intron	CGI
15	52185868	0.906922	0.37617	0.530751	0.230385	0.0212364	ENSBTAT00000074904	-8256	-			Intron	CGI
15	43836265	0.906922	0.37617	0.530751	0.230207	0.0211366	ENSBTAT00000074158	29470	+			Intron	CGI
15	43836277	0.906922	0.37617	0.530751	0.230207	0.0211366	ENSBTAT00000074158	29482	+			Intron	CGI
15	52185905	0.906922	0.37617	0.530751	0.230207	0.0211366	ENSBTAT00000074904	-8293	-			Intron	CGI
15	52185952	0.906922	0.37617	0.530751	0.230207	0.0211366	ENSBTAT00000074904	-8340	-			Intron	CGI
15	35639911	0.908332	0.37617	0.532162	0.230352	0.0208765	ENSBTAT00000034300	40691	+			Intron	CGI
15	13976742	0.908332	0.37617	0.532162	0.230349	0.020875	ENSBTAT00000054262	88490	+			Intron	CGI
15	35639922	0.908332	0.37617	0.532162	0.23014	0.0207589	ENSBTAT00000034300	40702	+			Intron	CGI
15	13976674	0.908332	0.37617	0.532162	0.230137	0.0207574	ENSBTAT00000054262	88422	+			Intron	CGI
15	35639894	0.908332	0.37617	0.532162	0.229972	0.0206661	ENSBTAT00000034300	40674	+			Intron	CGI
15	13976704	0.908332	0.37617	0.532162	0.229969	0.0206646	ENSBTAT00000054262	88452	+			Intron	CGI
15	75304765	0.912672	0.37617	0.536501	0.230421	0.0198932	ENSBTAT00000002230	34934	-			Intron	CGI
15	75304738	0.912672	0.37617	0.536501	0.229456	0.0193799	ENSBTAT00000002230	34961	-			Intron	CGI
15	75304811	0.912672	0.37617	0.536501	0.229456	0.0193799	ENSBTAT00000002230	34888	-			Intron	CGI
15	15907947	0.93832	0.37617	0.56215	0.242457	0.0204193	ENSBTAT00000019851	-2858	-
15	15907955	0.93832	0.37617	0.56215	0.242457	0.0204193	ENSBTAT00000019851	-2866	-
15	29408215	0.93832	0.37617	0.56215	0.242457	0.0204193	ENSBTAT00000011952	-16073	-
15	29408304	0.93832	0.37617	0.56215	0.242457	0.0204193	ENSBTAT00000011952	-16162	-
15	39924082	0.93832	0.37617	0.56215	0.242457	0.0204193	ENSBTAT00000084467	3429	-			Intron	CGI
15	39924108	0.93832	0.37617	0.56215	0.242457	0.0204193	ENSBTAT00000084467	3403	-			Intron	CGI
15	64851713	0.93832	0.37617	0.56215	0.242457	0.0204193	ENSBTAT00000007781	81179	-			Intron	CGI	Shore
15	64851743	0.93832	0.37617	0.56215	0.242457	0.0204193	ENSBTAT00000007781	81149	-			Intron	CGI	Shore
15	65713868	0.93832	0.37617	0.56215	0.242457	0.0204193	ENSBTAT00000015381	64318	+			Intron	CGI	Shore
15	65713872	0.93832	0.37617	0.56215	0.242457	0.0204193	ENSBTAT00000015381	64322	+			Intron	CGI	Shore
15	76255823	0.93832	0.37617	0.56215	0.228616	0.0139355	ENSBTAT00000008081	-26785	+					Shore
15	76255857	0.93832	0.37617	0.56215	0.228616	0.0139355	ENSBTAT00000008081	-26751	+					Shore
15	76255864	0.93832	0.37617	0.56215	0.228616	0.0139355	ENSBTAT00000008081	-26744	+
15	82734442	0.93938	0.37617	0.563209	0.228705	0.0137933	ENSBTAT00000047650	1898	+
15	61643018	0.93938	0.37617	0.563209	0.228705	0.0137933	ENSBTAT00000027909	-271640	-
15	82734428	0.93938	0.37617	0.563209	0.228422	0.0136763	ENSBTAT00000047650	1884	+
15	82734482	0.93938	0.37617	0.563209	0.228422	0.0136763	ENSBTAT00000047650	1938	+
15	61643055	0.93938	0.37617	0.563209	0.228422	0.0136763	ENSBTAT00000027909	-271677	-
15	61643062	0.93938	0.37617	0.563209	0.228422	0.0136763	ENSBTAT00000027909	-271684	-
15	15578158	0.939899	0.37617	0.563729	0.242445	0.0200623	ENSBTAT00000074995	81575	-			Intron	CGI
15	27865544	0.939899	0.37617	0.563729	0.242445	0.0200623	ENSBTAT00000047991	-5950	+
15	60704556	0.939899	0.37617	0.563729	0.242445	0.0200623	ENSBTAT00000027710	31488	-
15	15578147	0.939899	0.37617	0.563729	0.242152	0.0199123	ENSBTAT00000074995	81586	-			Intron	CGI
15	27865548	0.939899	0.37617	0.563729	0.242152	0.0199123	ENSBTAT00000047991	-5946	+
15	60704447	0.939899	0.37617	0.563729	0.242152	0.0199123	ENSBTAT00000027710	31597	-
15	31747565	0.940412	0.37617	0.564241	0.228508	0.0135401	ENSBTAT00000047085	21675	+			Intron	CGI
15	31747597	0.940412	0.37617	0.564241	0.228508	0.0135401	ENSBTAT00000047085	21707	+			Intron	CGI
15	31747607	0.940412	0.37617	0.564241	0.228238	0.0134299	ENSBTAT00000047085	21717	+			Intron	CGI
15	51652812	0.940684	0.37617	0.564513	0.152562	0.00021541	ENSBTAT00000064052	12478	+		Exon		CGI	Shore
15	51652817	0.940684	0.37617	0.564513	0.152562	0.00021541	ENSBTAT00000064052	12483	+		Exon		CGI
15	51652755	0.940684	0.37617	0.564513	0.152395	0.000211989	ENSBTAT00000064052	12421	+		Exon		CGI
15	51652797	0.940684	0.37617	0.564513	0.152395	0.000211989	ENSBTAT00000064052	12463	+		Exon		CGI
15	51652804	0.940684	0.37617	0.564513	0.152395	0.000211989	ENSBTAT00000064052	12470	+		Exon		CGI
15	51652707	0.940684	0.37617	0.564513	0.152217	0.000208402	ENSBTAT00000064052	12373	+		Exon		CGI
15	51652712	0.940684	0.37617	0.564513	0.152217	0.000208402	ENSBTAT00000064052	12378	+		Exon		CGI
15	51652734	0.940684	0.37617	0.564513	0.152217	0.000208402	ENSBTAT00000064052	12400	+		Exon		CGI
15	51652776	0.940684	0.37617	0.564513	0.152217	0.000208402	ENSBTAT00000064052	12442	+		Exon		CGI
15	41463361	0.941272	0.37617	0.565101	0.242433	0.0197554	ENSBTAT00000039940	304987	-
15	41463368	0.941272	0.37617	0.565101	0.241898	0.0194854	ENSBTAT00000039940	304980	-
15	17619855	0.941416	0.37617	0.565246	0.242145	0.0195788	ENSBTAT00000061240	8597	+			Intron	CGI
15	17619866	0.941416	0.37617	0.565246	0.242145	0.0195788	ENSBTAT00000061240	8608	+			Intron	CGI
15	26188203	0.891715	0.0666835	0.825031	0.0856763	5.99e-22	ENSBTAT00000036932	-117168	-
15	26188265	0.891715	0.0666835	0.825031	0.0777888	2.79e-26	ENSBTAT00000036932	-117230	-
16	29944312	0.36706	0.940575	-0.573514	0.227394	0.0116651	ENSBTAT00000066937	13683	+			Intron	CGI
16	29944283	0.36706	0.940575	-0.573514	0.227115	0.0115628	ENSBTAT00000066937	13654	+			Intron	CGI
16	29944290	0.36706	0.940575	-0.573514	0.227115	0.0115628	ENSBTAT00000066937	13661	+			Intron	CGI	Shore
16	30355787	0.36706	0.93952	-0.572459	0.24107	0.0175649	ENSBTAT00000018538	-54404	+
16	30355796	0.36706	0.93952	-0.572459	0.24107	0.0175649	ENSBTAT00000018538	-54395	+
16	39980298	0.36706	0.93952	-0.572459	0.24107	0.0175649	ENSBTAT00000081213	-37630	+
16	39980319	0.36706	0.93952	-0.572459	0.24107	0.0175649	ENSBTAT00000081213	-37609	+
16	52077283	0.36706	0.90439	-0.53733	0.242918	0.0269678	ENSBTAT00000044780	-1969	-
16	52077278	0.36706	0.90439	-0.53733	0.242287	0.0265722	ENSBTAT00000044780	-1964	-
16	30254021	0.36706	0.900225	-0.533165	0.243078	0.0282792	ENSBTAT00000029173	-3245	-
16	30254042	0.36706	0.900225	-0.533165	0.242832	0.0281201	ENSBTAT00000029173	-3266	-
16	12087034	0.36706	0.893225	-0.526164	0.243654	0.0308132	ENSBTAT00000022206	22817	+			Intron	CGI
16	12087099	0.36706	0.893225	-0.526164	0.243446	0.0306706	ENSBTAT00000022206	22882	+			Intron	CGI
16	46340370	0.36706	0.882358	-0.515297	0.230399	0.0253165	ENSBTAT00000086877	271712	-
16	46340402	0.36706	0.882358	-0.515297	0.229871	0.0249823	ENSBTAT00000086877	271680	-
16	46340482	0.36706	0.882358	-0.515297	0.229657	0.0248475	ENSBTAT00000086877	271600	-
16	752393	0.36706	0.863227	-0.496167	0.244344	0.0422952	ENSBTAT00000075872	-1103	+			Intron	CGI
16	752395	0.36706	0.863227	-0.496167	0.244344	0.0422952	ENSBTAT00000075872	-1101	+			Intron	CGI
16	7179847	0.36706	0.845859	-0.478798	0.172747	0.00557694	ENSBTAT00000075707	-474054	+
16	7179850	0.36706	0.845859	-0.478798	0.172747	0.00557694	ENSBTAT00000075707	-474051	+
16	7179849	0.36706	0.845859	-0.478798	0.172062	0.00539083	ENSBTAT00000075707	-474052	+
16	7179941	0.36706	0.845859	-0.478798	0.171599	0.0052673	ENSBTAT00000075707	-473960	+
16	7179846	0.36706	0.845859	-0.478798	0.171562	0.00525762	ENSBTAT00000075707	-474055	+
16	7179979	0.36706	0.845859	-0.478798	0.171474	0.00523422	ENSBTAT00000075707	-473922	+
16	7179956	0.36706	0.845859	-0.478798	0.171285	0.0051847	ENSBTAT00000075707	-473945	+
16	7184539	0.394534	0.811048	-0.416514	0.161093	0.00972241	ENSBTAT00000075707	-469362	+
16	7184459	0.394534	0.811048	-0.416514	0.134647	0.00197891	ENSBTAT00000075707	-469442	+
16	13836312	0.311502	0.656877	-0.345375	0.0828104	3.04e-05	ENSBTAT00000048654	-684515	-
16	1635791	0.0329723	0.37617	-0.343198	0.12014	0.0042813	ENSBTAT00000072928	-169	+	Promoter
16	1635795	0.0329723	0.37617	-0.343198	0.12014	0.0042813	ENSBTAT00000072928	-165	+	Promoter
16	1635798	0.0329723	0.37617	-0.343198	0.12014	0.0042813	ENSBTAT00000072928	-162	+	Promoter
16	1635806	0.0329723	0.37617	-0.343198	0.12014	0.0042813	ENSBTAT00000072928	-154	+	Promoter
16	1635814	0.0329723	0.37617	-0.343198	0.12014	0.0042813	ENSBTAT00000072928	-146	+	Promoter
16	1635843	0.0329723	0.37617	-0.343198	0.12014	0.0042813	ENSBTAT00000072928	-117	+	Promoter
16	1635859	0.0329723	0.37617	-0.343198	0.12014	0.0042813	ENSBTAT00000072928	-101	+	Promoter
16	1635789	0.0329723	0.37617	-0.343198	0.120067	0.00425782	ENSBTAT00000072928	-171	+	Promoter
16	1635812	0.0329723	0.37617	-0.343198	0.120067	0.00425782	ENSBTAT00000072928	-148	+	Promoter
16	1635871	0.0329723	0.37617	-0.343198	0.120067	0.00425782	ENSBTAT00000072928	-89	+	Promoter
16	1635877	0.0329723	0.37617	-0.343198	0.120067	0.00425782	ENSBTAT00000072928	-83	+	Promoter
16	1635880	0.0329723	0.37617	-0.343198	0.120067	0.00425782	ENSBTAT00000072928	-80	+	Promoter
16	1635883	0.0329723	0.37617	-0.343198	0.120067	0.00425782	ENSBTAT00000072928	-77	+	Promoter
16	1635866	0.0329723	0.37617	-0.343198	0.11999	0.00423328	ENSBTAT00000072928	-94	+	Promoter
16	1635887	0.0329723	0.37617	-0.343198	0.11999	0.00423328	ENSBTAT00000072928	-73	+	Promoter				Shore
16	22393695	0.335878	0.623309	-0.287431	0.0894543	0.00131284	ENSBTAT00000067294	-130016	+
16	7081	0.215134	0.487345	-0.272212	0.0584058	3.15e-06	ENSBTAT00000050147	-496393	+
16	7241	0.215134	0.487345	-0.272212	0.0516696	1.38e-07	ENSBTAT00000050147	-496233	+					Shore
16	7127	0.215134	0.487345	-0.272212	0.0507805	8.3e-08	ENSBTAT00000050147	-496347	+					Shore
16	6998	0.225309	0.491178	-0.265869	0.0975386	0.00641492	ENSBTAT00000050147	-496476	+					Shore
16	7058	0.224258	0.489229	-0.264971	0.0584847	5.88e-06	ENSBTAT00000050147	-496416	+					Shore
16	7264	0.161508	0.360254	-0.198746	0.0531878	0.000186465	ENSBTAT00000050147	-496210	+
16	985255	0.427418	0.228504	0.198913	0.0522676	0.000141425	ENSBTAT00000024253	-6714	-
16	180725	0.400442	0.172287	0.228155	0.0580978	8.6e-05	ENSBTAT00000050147	-322749	+
16	180760	0.400442	0.172287	0.228155	0.0551101	3.47e-05	ENSBTAT00000050147	-322714	+
16	985517	0.427418	0.17011	0.257307	0.0530386	1.23e-06	ENSBTAT00000024253	-6976	-
16	33439339	0.644462	0.379762	0.2647	0.0918592	0.00395689	ENSBTAT00000023654	71262	+			Intron	CGI
16	6078017	0.683519	0.395965	0.287554	0.089849	0.00137231	ENSBTAT00000055302	-10138	-			Intron	CGI
16	24658	0.474165	0.166073	0.308092	0.0606071	3.71e-07	ENSBTAT00000050147	-478816	+
16	53053363	0.594027	0.229301	0.364726	0.160005	0.0226398	ENSBTAT00000086436	-142378	-
16	53053469	0.594027	0.229301	0.364726	0.140903	0.00964011	ENSBTAT00000086436	-142484	-
16	76674455	0.701496	0.317729	0.383767	0.0788419	1.13e-06	ENSBTAT00000016502	72732	-			Intron	CGI
16	76674497	0.701496	0.317729	0.383767	0.0781086	8.96e-07	ENSBTAT00000016502	72690	-			Intron	CGI
16	76674461	0.701496	0.317729	0.383767	0.0776341	7.68e-07	ENSBTAT00000016502	72726	-			Intron	CGI
16	76674533	0.701496	0.317729	0.383767	0.0721282	1.03e-07	ENSBTAT00000016502	72654	-			Intron	CGI
16	76674569	0.701496	0.317729	0.383767	0.0715928	8.3e-08	ENSBTAT00000016502	72618	-			Intron	CGI
16	76674527	0.701496	0.317729	0.383767	0.071377	7.59e-08	ENSBTAT00000016502	72660	-			Intron	CGI
16	76674563	0.701496	0.317729	0.383767	0.071377	7.59e-08	ENSBTAT00000016502	72624	-			Intron	CGI
16	76674491	0.701496	0.317729	0.383767	0.0713548	7.52e-08	ENSBTAT00000016502	72696	-			Intron	CGI
16	76674599	0.701496	0.317729	0.383767	0.0708077	5.96e-08	ENSBTAT00000016502	72588	-			Intron	CGI
16	76674605	0.701496	0.317729	0.383767	0.0696376	3.57e-08	ENSBTAT00000016502	72582	-			Intron	CGI
16	6276321	0.846456	0.37617	0.470286	0.233153	0.0436878	ENSBTAT00000087464	-4394	-			Intron	CGI
16	6276259	0.846456	0.37617	0.470286	0.233052	0.0435973	ENSBTAT00000087464	-4332	-			Intron	CGI
16	6276364	0.846456	0.37617	0.470286	0.233022	0.0435696	ENSBTAT00000087464	-4437	-			Intron	CGI
16	45108465	0.891996	0.37617	0.515825	0.245043	0.035288	ENSBTAT00000079316	-18994	+
16	45108447	0.891996	0.37617	0.515825	0.244813	0.035116	ENSBTAT00000079316	-19012	+
16	15287718	0.896902	0.37617	0.520731	0.244854	0.0334451	ENSBTAT00000069193	-95143	+			Intron	CGI
16	15287742	0.896902	0.37617	0.520731	0.244148	0.0329369	ENSBTAT00000069193	-95119	+			Intron	CGI
16	51745202	0.93832	0.37617	0.56215	0.242457	0.0204193	ENSBTAT00000061139	-20129	-
16	51745209	0.93832	0.37617	0.56215	0.242457	0.0204193	ENSBTAT00000061139	-20136	-
16	47719203	0.93832	0.37617	0.56215	0.242457	0.0204193	ENSBTAT00000073266	387431	+
16	47719208	0.93832	0.37617	0.56215	0.242457	0.0204193	ENSBTAT00000073266	387436	+
16	49831217	0.93832	0.37617	0.56215	0.242457	0.0204193	ENSBTAT00000081476	48769	-
16	49831303	0.93832	0.37617	0.56215	0.242457	0.0204193	ENSBTAT00000081476	48683	-
16	4668070	0.93832	0.37617	0.56215	0.242457	0.0204193	ENSBTAT00000010325	-13090	+
16	4668086	0.93832	0.37617	0.56215	0.242457	0.0204193	ENSBTAT00000010325	-13074	+
16	22814826	0.93832	0.37617	0.56215	0.242457	0.0204193	ENSBTAT00000020640	156240	+
16	22814833	0.93832	0.37617	0.56215	0.242457	0.0204193	ENSBTAT00000020640	156247	+
16	3532077	0.93832	0.37617	0.56215	0.242457	0.0204193	ENSBTAT00000069937	-15014	-		Exon		CGI
16	3532099	0.93832	0.37617	0.56215	0.242457	0.0204193	ENSBTAT00000069937	-15036	-		Exon		CGI
16	33819243	0.93832	0.37617	0.56215	0.242457	0.0204193	ENSBTAT00000023634	65090	-			Intron	CGI
16	33819276	0.93832	0.37617	0.56215	0.242457	0.0204193	ENSBTAT00000023634	65057	-			Intron	CGI
16	39023247	0.938959	0.37617	0.562789	0.194175	0.0037513	ENSBTAT00000080608	13597	+			Intron	CGI
16	39023219	0.938959	0.37617	0.562789	0.193931	0.00370777	ENSBTAT00000080608	13569	+			Intron	CGI
16	39023261	0.938959	0.37617	0.562789	0.193931	0.00370777	ENSBTAT00000080608	13611	+			Intron	CGI
16	39023267	0.938959	0.37617	0.562789	0.193931	0.00370777	ENSBTAT00000080608	13617	+			Intron	CGI
16	39023286	0.938959	0.37617	0.562789	0.193931	0.00370777	ENSBTAT00000080608	13636	+			Intron	CGI
16	47922053	0.93938	0.37617	0.563209	0.228705	0.0137931	ENSBTAT00000073266	590281	+
16	47922043	0.93938	0.37617	0.563209	0.228421	0.0136762	ENSBTAT00000073266	590271	+
16	47922046	0.93938	0.37617	0.563209	0.228421	0.0136762	ENSBTAT00000073266	590274	+
17	66766617	0.36706	0.943918	-0.576857	0.240749	0.016571	ENSBTAT00000011811	426028	+					Shore
17	24704871	0.36706	0.943918	-0.576857	0.240749	0.016571	ENSBTAT00000069151	-364776	+					Shore
17	6470615	0.36706	0.943918	-0.576857	0.240749	0.016571	ENSBTAT00000074089	-19970	+
17	66766572	0.36706	0.943918	-0.576857	0.240511	0.016464	ENSBTAT00000011811	425983	+
17	24704857	0.36706	0.943918	-0.576857	0.240511	0.016464	ENSBTAT00000069151	-364790	+
17	6470630	0.36706	0.943918	-0.576857	0.240511	0.016464	ENSBTAT00000074089	-19955	+
17	459772	0.36706	0.943666	-0.576605	0.241027	0.0167438	ENSBTAT00000003991	-57541	+			Intron	CGI
17	459756	0.36706	0.943666	-0.576605	0.240303	0.0164177	ENSBTAT00000003991	-57557	+			Intron	CGI
17	9086703	0.36706	0.942599	-0.575538	0.240759	0.0168247	ENSBTAT00000070997	-496944	+
17	9086709	0.36706	0.942599	-0.575538	0.240759	0.0168247	ENSBTAT00000070997	-496938	+
17	9665857	0.36706	0.942599	-0.575538	0.240759	0.0168247	ENSBTAT00000003291	76317	+			Intron	CGI
17	9665893	0.36706	0.942599	-0.575538	0.240759	0.0168247	ENSBTAT00000003291	76353	+			Intron	CGI
17	56364975	0.36706	0.941092	-0.574031	0.241056	0.0172507	ENSBTAT00000011438	-9039	-
17	56565271	0.36706	0.941092	-0.574031	0.241056	0.0172507	ENSBTAT00000011438	-209335	-
17	60404596	0.36706	0.941092	-0.574031	0.241056	0.0172507	ENSBTAT00000067635	137669	+
17	38044254	0.36706	0.941092	-0.574031	0.241056	0.0172507	ENSBTAT00000068770	1224459	-
17	56364984	0.36706	0.941092	-0.574031	0.240767	0.0171173	ENSBTAT00000011438	-9048	-
17	56565342	0.36706	0.941092	-0.574031	0.240767	0.0171173	ENSBTAT00000011438	-209406	-
17	60404515	0.36706	0.941092	-0.574031	0.240767	0.0171173	ENSBTAT00000067635	137588	+
17	38044180	0.36706	0.941092	-0.574031	0.240767	0.0171173	ENSBTAT00000068770	1224533	-
17	69326255	0.36706	0.93952	-0.572459	0.24107	0.0175649	ENSBTAT00000055485	10227	-			Intron	CGI
17	69326260	0.36706	0.93952	-0.572459	0.24107	0.0175649	ENSBTAT00000055485	10222	-			Intron	CGI
17	5933806	0.36706	0.93952	-0.572459	0.24107	0.0175649	ENSBTAT00000071796	-59213	+
17	5933814	0.36706	0.93952	-0.572459	0.24107	0.0175649	ENSBTAT00000071796	-59205	+
17	44525557	0.36706	0.93952	-0.572459	0.24107	0.0175649	ENSBTAT00000009882	2543	+			Intron	CGI
17	44525590	0.36706	0.93952	-0.572459	0.24107	0.0175649	ENSBTAT00000009882	2576	+			Intron	CGI
17	16937285	0.36706	0.93952	-0.572459	0.208814	0.00611626	ENSBTAT00000071986	-76851	+
17	16937293	0.36706	0.93952	-0.572459	0.208814	0.00611626	ENSBTAT00000071986	-76843	+
17	16937345	0.36706	0.93952	-0.572459	0.208814	0.00611626	ENSBTAT00000071986	-76791	+
17	16937418	0.36706	0.93952	-0.572459	0.208814	0.00611626	ENSBTAT00000071986	-76718	+					Shore
17	38284766	0.36706	0.91272	-0.545659	0.242823	0.0246307	ENSBTAT00000068770	983947	-					Shore
17	38284896	0.36706	0.91272	-0.545659	0.241049	0.0235933	ENSBTAT00000068770	983817	-
17	70280808	0.36706	0.912503	-0.545442	0.228848	0.0171524	ENSBTAT00000069813	44400	+			Intron	CGI
17	70280803	0.36706	0.912503	-0.545442	0.228646	0.0170544	ENSBTAT00000069813	44395	+			Intron	CGI
17	70280784	0.36706	0.912503	-0.545442	0.228292	0.0168838	ENSBTAT00000069813	44376	+			Intron	CGI
17	60721680	0.36706	0.908172	-0.541111	0.229068	0.0181652	ENSBTAT00000077930	102973	+			Intron	CGI
17	60721665	0.36706	0.908172	-0.541111	0.228907	0.0180841	ENSBTAT00000077930	102958	+			Intron	CGI
17	60721685	0.36706	0.908172	-0.541111	0.228907	0.0180841	ENSBTAT00000077930	102978	+			Intron	CGI
17	70703903	0.36706	0.893225	-0.526164	0.243654	0.0308132	ENSBTAT00000073287	-2391	-
17	65535700	0.36706	0.893225	-0.526164	0.243654	0.0308132	ENSBTAT00000000932	5491	+			Intron	CGI
17	10381475	0.36706	0.893225	-0.526164	0.243654	0.0308132	ENSBTAT00000070001	23073	-			Intron	CGI
17	70703912	0.36706	0.893225	-0.526164	0.243446	0.0306706	ENSBTAT00000073287	-2400	-
17	65535710	0.36706	0.893225	-0.526164	0.243446	0.0306706	ENSBTAT00000000932	5501	+			Intron	CGI
17	10381431	0.36706	0.893225	-0.526164	0.243446	0.0306706	ENSBTAT00000070001	23117	-			Intron	CGI
17	52479607	0.36706	0.868037	-0.500977	0.244244	0.0402542	ENSBTAT00000067863	11205	+			Intron	CGI
17	52479569	0.36706	0.868037	-0.500977	0.243753	0.0398533	ENSBTAT00000067863	11167	+			Intron	CGI
17	70115059	0.36706	0.826311	-0.45925	0.215107	0.0327618	ENSBTAT00000014109	-9924	-
17	70115055	0.36706	0.826311	-0.45925	0.2145	0.0322716	ENSBTAT00000014109	-9920	-
17	70115032	0.36706	0.826311	-0.45925	0.214223	0.0320491	ENSBTAT00000014109	-9897	-
17	70115034	0.36706	0.826311	-0.45925	0.213983	0.0318569	ENSBTAT00000014109	-9899	-
17	45643522	0.286761	0.606499	-0.319737	0.13281	0.016063	ENSBTAT00000000563	-282622	-
17	45643328	0.286761	0.606499	-0.319737	0.0834681	0.000127803	ENSBTAT00000000563	-282428	-
17	48611357	0.629298	0.856563	-0.227264	0.0671495	0.000713208	ENSBTAT00000067866	100074	-			Intron	CGI
17	67364147	0.307817	0.0772743	0.230543	0.0696111	0.000926741	ENSBTAT00000072011	-11038	-
17	62010763	0.874736	0.37617	0.498566	0.232303	0.0318584	ENSBTAT00000011542	36028	-		Exon		CGI	Shore
17	62010805	0.874736	0.37617	0.498566	0.232095	0.0317053	ENSBTAT00000011542	35986	-		Exon		CGI	Shore
17	62010840	0.874736	0.37617	0.498566	0.231823	0.031505	ENSBTAT00000011542	35951	-		Exon		CGI
17	62503397	0.93832	0.37617	0.56215	0.242457	0.0204193	ENSBTAT00000066538	9472	-			Intron	CGI
17	62503436	0.93832	0.37617	0.56215	0.242457	0.0204193	ENSBTAT00000066538	9433	-			Intron	CGI
17	54889089	0.93832	0.37617	0.56215	0.228616	0.0139355	ENSBTAT00000086088	3427	+			Intron	CGI	Shore
17	54889119	0.93832	0.37617	0.56215	0.228616	0.0139355	ENSBTAT00000086088	3457	+			Intron	CGI
17	54889131	0.93832	0.37617	0.56215	0.228616	0.0139355	ENSBTAT00000086088	3469	+			Intron	CGI
17	4096671	0.93832	0.37617	0.56215	0.228611	0.0139334	ENSBTAT00000071745	74388	-			Intron	CGI
17	4096724	0.93832	0.37617	0.56215	0.228611	0.0139334	ENSBTAT00000071745	74335	-			Intron	CGI
17	4096731	0.93832	0.37617	0.56215	0.228611	0.0139334	ENSBTAT00000071745	74328	-			Intron	CGI
17	58233824	0.939899	0.37617	0.563729	0.242445	0.0200623	ENSBTAT00000061236	16517	-		Exon		CGI	Shore
17	29712949	0.939899	0.37617	0.563729	0.242445	0.0200623	ENSBTAT00000070649	14906	-			Intron	CGI
17	58233840	0.939899	0.37617	0.563729	0.242152	0.0199123	ENSBTAT00000061236	16501	-		Exon		CGI
17	29712868	0.939899	0.37617	0.563729	0.242152	0.0199123	ENSBTAT00000070649	14987	-			Intron	CGI
17	65559367	0.941416	0.37617	0.565246	0.242145	0.0195788	ENSBTAT00000000932	29158	+			Intron	CGI
17	65559383	0.941416	0.37617	0.565246	0.242145	0.0195788	ENSBTAT00000000932	29174	+			Intron	CGI
17	10049620	0.945362	0.37617	0.569191	0.228215	0.0126278	ENSBTAT00000070001	354928	-			Intron	CGI
17	10049678	0.945362	0.37617	0.569191	0.228038	0.0125589	ENSBTAT00000070001	354870	-			Intron	CGI
17	10049572	0.945362	0.37617	0.569191	0.227648	0.0124083	ENSBTAT00000070001	354976	-			Intron	CGI
18	51443013	0.36706	0.959855	-0.592795	0.226085	0.00874145	ENSBTAT00000073619	23082	-			Intron	CGI
18	51442979	0.36706	0.959855	-0.592795	0.225006	0.00842425	ENSBTAT00000073619	23116	-			Intron	CGI
18	51442966	0.36706	0.959855	-0.592795	0.224853	0.00837997	ENSBTAT00000073619	23129	-			Intron	CGI
18	50705313	0.36706	0.944269	-0.577209	0.227145	0.0110489	ENSBTAT00000069303	-112210	+
18	50705166	0.36706	0.944269	-0.577209	0.226716	0.0108978	ENSBTAT00000069303	-112357	+
18	50705263	0.36706	0.944269	-0.577209	0.226716	0.0108978	ENSBTAT00000069303	-112260	+
18	50648273	0.36706	0.942462	-0.575401	0.241041	0.0169797	ENSBTAT00000065598	69682	+					Shore
[truncated: 1,167 more rows]
