# Supplementary material for: Cold exposure impacts DNA methylation patterns in cattle sperm
Source: Front Genet. 2024 Feb 20;15:1346150. doi: 10.3389/fgene.2024.1346150 (PMC10912962; doi:10.3389/fgene.2024.1346150)
Supplement: Supplementary file 2 [file Table2.xls]

## Sheet: DMRs
Supplementary Table S2. List of significant DMRs of sperm whole genome bisulfite sequencing
A q-value<0.05 was considered as significant. DMR: Differentially Methylated Regions, DMC: Differentially Methylated Cytosine, TSS: Transcription Start Site, CGI: CpG Island
DMR Location, length and DMC information					Differential Methyltion Status			Annotation relative to Gene				Overlapping Gene Features
Chromosome	DMR Start	DMR End	DMR Length	Number of DMCs	Mean Methylation in Late spring	Mean Methylation in Winter	Differential Methylation %	Distance from TSS	Transcript ID	Gene ID	Gene Name	Strand	Promoter	Exon	Introns	CGI	Shores
	9352547	9353924	1378	7	0.482752	0.652807	-0.170054	-27353	ENSBIXT00000053323	ENSBIXG00000029932	A0A4W2BNQ9_BOBOX	-
Y	9358880	9359154	275	7	0.50353	0.235386	0.268144	28805	ENSBIXT00000053324	ENSBIXG00000029942	A0A4W2BKJ8_BOBOX	-
Y	9414298	9414642	345	9	0.706552	0.821245	-0.114692	6465	ENSBIXT00000053328	ENSBIXG00000029939	A0A4W2BKK3_BOBOX	-
Y	9470605	9470742	138	5	0.664772	0.523372	0.1414	-24521	ENSBIXT00000053336	ENSBIXG00000029942	A0A4W2BKJ8_BOBOX	+
Y	9475063	9475300	238	5	0.776843	0.581165	0.195678	-19963	ENSBIXT00000053336			+
Y	9475439	9475546	108	4	0.832316	0.7124	0.119916	-19717	ENSBIXT00000053336
Y	9480430	9481004	575	12	0.783031	0.422753	0.360278	-14259	ENSBIXT00000053336			+
Y	9482524	9482752	229	4	0.897812	0.522314	0.375499	-12511	ENSBIXT00000053336			+
Y	9560434	9562715	2282	6	0.80333	0.504292	0.299038	-18613	ENSBIXT00000053342			-
Y	9557277	9558453	1177	11	0.87349	0.576433	0.297057	-15456	ENSBIXT00000053342	ENSBIXG00000029932	A0A4W2BNQ9_BOBOX	-
Y	9569245	9569562	318	7	0.724174	0.536151	0.188023	18014	ENSBIXT00000053343			-
Y	9564654	9564943	290	8	0.85884	0.417904	0.440936	22633	ENSBIXT00000053343			-
Y	9674340	9674554	215	4	0.679707	0.530204	0.149503	14226	ENSBIXT00000053356			-
Y	9673787	9673915	129	6	0.755862	0.549593	0.206269	14865	ENSBIXT00000053356			-
Y	9672512	9672863	352	8	0.821559	0.643981	0.177579	15917	ENSBIXT00000053356	ENSBIXG00000029952	A0A4W2BKI8_BOBOX	-
Y	10209614	10209677	64	4	0.276358	0.252075	0.0242839	18362	ENSBIXT00000053388	ENSBIXG00000029980	A0A4W2DPV7_BOBOX	-
Y	10205569	10205732	164	7	0.41185	0.269182	0.142668	22307	ENSBIXT00000053388			-
Y	10202992	10203049	58	4	0.237634	0.154555	0.0830784	24990	ENSBIXT00000053388			-
Y	10202395	10202456	62	6	0.302928	0.155552	0.147376	25583	ENSBIXT00000053388			-
Y	10202112	10202189	78	5	0.303311	0.142351	0.16096	25850	ENSBIXT00000053388			-
Y	10254556	10254704	149	4	0.587019	0.826097	-0.239078	-16515	ENSBIXT00000053391			+
Y	10255355	10256295	941	20	0.838348	0.432337	0.406011	-14924	ENSBIXT00000053391	ENSBIXG00000029982	A0A4W2BMS0_BOBOX	+
Y	11383810	11385603	1794	21	0.836539	0.58397	0.25257	-19638	ENSBIXT00000053430	ENSBIXG00000030010	A0A4W2BKE7_BOBOX	+
Y	11385687	11386617	931	5	0.886668	0.705711	0.180957	-18624	ENSBIXT00000053430			+
Y	11387240	11387452	213	6	0.889867	0.464763	0.425104	-17789	ENSBIXT00000053430			+
Y	11388021	11388550	530	8	0.880011	0.580902	0.299109	-16691	ENSBIXT00000053430			+
Y	11499689	11500533	845	9	0.567358	0.57307	-0.00571165	-286	ENSBIXT00000053432	ENSBIXG00000030011	A0A4W2DJN6_BOBOX	+	Promoter				shores
Y	11504494	11504588	95	5	0.26745	0.341905	-0.0744545	3677	ENSBIXT00000053432			+					shores
Y	11635184	11635381	198	6	0.456833	0.266797	0.190036	-95897	ENSBIXT00000053434			-
Y	11623143	11623240	98	5	0.388676	0.161228	0.227448	-83856	ENSBIXT00000053434			-
Y	11533598	11533673	76	7	0.107088	0.136454	-0.0293658	5616	ENSBIXT00000053434			-
Y	11521573	11521631	59	6	0.728155	0.641276	0.0868788	17658	ENSBIXT00000053434	ENSBIXG00000030014	A0A4W2DPU8_BOBOX	-
Y	11734443	11734513	71	4	0.528202	0.399505	0.128697	5195	ENSBIXT00000053436	ENSBIXG00000030016	A0A4W2DPU8_BOBOX	-
Y	11675612	11675758	147	4	0.11587	0.221072	-0.105202	63950	ENSBIXT00000053436			-
Y	11810695	11810960	266	9	0.756641	0.406432	0.35021	-14951	ENSBIXT00000053438			+
Y	11818124	11818306	183	7	0.350857	0.25533	0.0955279	-7605	ENSBIXT00000053438	ENSBIXG00000030051	A0A4W2BMM3_BOBOX	+
Y	11863745	11863876	132	5	0.322634	0.173944	0.14869	11373	ENSBIXT00000053441	ENSBIXG00000030019	A0A4W2DQL3_BOBOX	+
Y	11865765	11865822	58	6	0.275679	0.209777	0.065902	13393	ENSBIXT00000053441			+
Y	11874088	11874733	646	14	0.4533	0.234893	0.218407	21716	ENSBIXT00000053441			+
Y	11877423	11877566	144	5	0.386291	0.300972	0.0853192	25051	ENSBIXT00000053441			+
Y	11877625	11877783	159	12	0.306821	0.239653	0.0671683	25253	ENSBIXT00000053441			+
Y	11908449	11908514	66	7	0.233718	0.172061	0.0616573	364	ENSBIXT00000053446	ENSBIXG00000030021	A0A4W2C1Y4_BOBOX	-	Promoter		Introns	CGI
Y	11976726	11976882	157	6	0.187898	0.290189	-0.102291	61526	ENSBIXT00000053447	ENSBIXG00000030022	A0A4W2BNJ9_BOBOX	+
Y	12112776	12112879	104	13	0.22186	0.262018	-0.0401587	55288	ENSBIXT00000053452	ENSBIXG00000030076	A0A4W2BKB4_BOBOX	-
Y	12093900	12094007	108	7	0.261488	0.17874	0.0827479	74160	ENSBIXT00000053452			-
Y	12046943	12047062	120	10	0.0681687	0.155234	-0.0870653	121105	ENSBIXT00000053452			-
Y	12238689	12238839	151	5	0.2426	0.153876	0.0887232	10586	ENSBIXT00000053458			+
Y	12275415	12275611	197	8	0.802393	0.645805	0.156588	47312	ENSBIXT00000053458	ENSBIXG00000030030	A0A4W2BKD0_BOBOX	+
Y	12344564	12344783	220	5	0.596264	0.744262	-0.147998	-36245	ENSBIXT00000053460	ENSBIXG00000030028	A0A4W2BKD0_BOBOX	+
Y	12386737	12387050	314	20	0.239829	0.165557	0.0742714	5711	ENSBIXT00000053460			+					shores
Y	12395302	12395397	96	9	0.244758	0.21613	0.0286281	14276	ENSBIXT00000053460			+
Y	12404370	12404486	117	4	0.242522	0.175267	0.0672547	23344	ENSBIXT00000053460			+
Y	12531814	12532047	234	13	0.379737	0.277102	0.102635	28133	ENSBIXT00000053466	ENSBIXG00000030034	A0A4W2DJB5_BOBOX	+
Y	12599101	12599331	231	5	0.550927	0.741673	-0.190745	21080	ENSBIXT00000053476	ENSBIXG00000030039	A0A4W2DPS0_BOBOX	-
Y	12830991	12831303	313	12	0.619006	0.339324	0.279682	10	ENSBIXT00000053496	ENSBIXG00000030054	A0A4W2BNH1_BOBOX	+	Promoter	Exon		CGI
Y	13265505	13266229	725	10	0.253347	0.0947761	0.158571	52567	ENSBIXT00000053518	ENSBIXG00000030067	A0A4W2BKA1_BOBOX	+
Y	13280690	13280996	307	4	0.323996	0.203924	0.120072	67752	ENSBIXT00000053518			+
Y	13283425	13283948	524	11	0.632491	0.429779	0.202712	70487	ENSBIXT00000053518			+
Y	13528224	13528316	93	15	0.418037	0.324375	0.0936618	92788	ENSBIXT00000053523	ENSBIXG00000030037	A0A4W2BNJ0_BOBOX	+
Y	13784770	13784843	74	6	0.283872	0.222477	0.0613957	-7665	ENSBIXT00000053530	ENSBIXG00000030076	A0A4W2BKB4_BOBOX	+
Y	13906624	13906737	114	15	0.315541	0.269367	0.0461742	923	ENSBIXT00000053548	ENSBIXG00000030097	A0A4W2DJ86_BOBOX	+	Promoter		Introns	CGI
Y	14086839	14087232	394	36	0.240775	0.202671	0.0381038	37754	ENSBIXT00000053577	ENSBIXG00000030110	A0A4W2BK76_BOBOX	+
Y	14089104	14090199	1096	5	0.271224	0.126464	0.14476	40019	ENSBIXT00000053577			+
Y	14093598	14093710	113	5	0.251452	0.322685	-0.0712323	44513	ENSBIXT00000053577			+
Y	14102894	14103258	365	16	0.311381	0.179746	0.131635	53809	ENSBIXT00000053577			+
Y	14105372	14105691	320	19	0.293835	0.215426	0.0784086	56287	ENSBIXT00000053577			+
Y	14107805	14107873	69	6	0.312547	0.216192	0.0963545	58720	ENSBIXT00000053577			+
Y	14108032	14108123	92	11	0.285428	0.232909	0.0525198	58947	ENSBIXT00000053577			+
Y	14109329	14109532	204	6	0.261189	0.164243	0.0969463	60244	ENSBIXT00000053577			+
Y	14109668	14109844	177	12	0.301587	0.20344	0.0981469	60583	ENSBIXT00000053577			+
Y	14110216	14110579	364	21	0.301766	0.239598	0.0621681	61131	ENSBIXT00000053577			+
Y	14115148	14115217	70	7	0.304004	0.261172	0.0428325	66063	ENSBIXT00000053577			+
Y	14117409	14117521	113	10	0.29839	0.252789	0.0456008	68324	ENSBIXT00000053577			+
Y	14119242	14119840	599	32	0.309939	0.204284	0.105656	70157	ENSBIXT00000053577			+
Y	14123608	14123721	114	4	0.355521	0.248943	0.106578	74523	ENSBIXT00000053577			+
Y	14126176	14126267	92	11	0.277595	0.222032	0.0555629	77091	ENSBIXT00000053577			+
Y	14130632	14130815	184	9	0.266178	0.133261	0.132918	81547	ENSBIXT00000053577			+
Y	14132360	14132735	376	19	0.32401	0.194731	0.129279	83275	ENSBIXT00000053577			+
Y	14132807	14133064	258	5	0.295605	0.153273	0.142332	83722	ENSBIXT00000053577			+
Y	14133156	14133247	92	7	0.273089	0.198511	0.0745781	84071	ENSBIXT00000053577			+
Y	14134837	14134904	68	4	0.227527	0.156041	0.0714862	85752	ENSBIXT00000053577			+
Y	14135041	14135099	59	5	0.231147	0.167843	0.0633035	85956	ENSBIXT00000053577			+
Y	14135452	14135747	296	5	0.393012	0.233192	0.15982	86367	ENSBIXT00000053577			+
Y	14135837	14135900	64	7	0.32608	0.27071	0.0553698	86752	ENSBIXT00000053577			+
Y	14137721	14137816	96	8	0.262649	0.148214	0.114435	88636	ENSBIXT00000053577			+
Y	14204793	14207351	2559	5	0.0929973	0.183371	-0.0903734	155708	ENSBIXT00000053577			+
Y	14433461	14433608	148	10	0.637103	0.521771	0.115331	-22086	ENSBIXT00000053581			-
Y	14430298	14430511	214	16	0.327461	0.271966	0.0554952	-18923	ENSBIXT00000053581			-
Y	14416394	14416521	128	19	0.388111	0.338049	0.0500619	-5019	ENSBIXT00000053581			-
Y	14412444	14412501	58	5	0.189212	0.133928	0.055284	-1069	ENSBIXT00000053581			-					shores
Y	14395024	14395139	116	4	0.15316	0.114778	0.0383814	16238	ENSBIXT00000053581	ENSBIXG00000030113	A0A4W2C1R4_BOBOX	-
Y	14451536	14451767	232	17	0.70096	0.517811	0.183149	-7636	ENSBIXT00000053587	ENSBIXG00000030116	A0A4W2C1Q9_BOBOX	+
Y	14466215	14466499	285	10	0.561155	0.351656	0.2095	777	ENSBIXT00000053588	ENSBIXG00000030117	A0A4W2BNC9_BOBOX	-	Promoter				shores
6	49924939	49925101	163	4	0.515054	0.312801	0.202252	-32988	ENSBTAT00000000069	ENSBTAG00000000061	PCDH7	+
X	121280586	121281517	932	63	0.166115	0.191781	-0.0256651	9764	ENSBTAT00000000540	ENSBTAG00000000419	PHEX	-			Introns	CGI
5	97294758	97294942	185	4	0.845258	0.36706	0.478197	12078	ENSBTAT00000000929	ENSBTAG00000010763	DUSP16	+			Introns	CGI
1	9676261	9676414	154	6	0.439658	0.646601	-0.206943	92918	ENSBTAT00000000944	ENSBTAG00000000706	ADAMTS1	+
14	7547192	7547253	62	4	0.37617	0.876599	-0.500428	-318299	ENSBTAT00000001538	ENSBTAG00000001156	ST3GAL1	+
12	11147665	11147788	124	4	0.941092	0.36706	0.574031	-4872	ENSBTAT00000002770	ENSBTAG00000002137	SUGT1	-
11	74989836	74989899	64	8	0.37617	0.0560375	0.320133	-196	ENSBTAT00000004418	ENSBTAG00000003407	SF3B6	+	Promoter				shores
11	25413656	25413741	86	5	0.764294	0.36706	0.397233	97045	ENSBTAT00000004621	ENSBTAG00000003553	ZFP36L2	-
4	211205	211386	182	25	0.221857	0.158006	0.0638511	395670	ENSBTAT00000004727	ENSBTAG00000003625	VSTM2A	-
4	204986	205146	161	28	0.182873	0.131731	0.0511418	401910	ENSBTAT00000004727			-
4	199554	199616	63	4	0.0701265	0.125121	-0.054995	407440	ENSBTAT00000004727			-
4	197924	198090	167	11	0.157812	0.36706	-0.209249	408966	ENSBTAT00000004727			-
4	34820	35294	475	19	0.320174	0.180882	0.139292	571762	ENSBTAT00000004727			-
19	39343247	39343309	63	5	0.0357834	0.36706	-0.331277	-649	ENSBTAT00000004984	ENSBTAG00000003830	PSMB3	+	Promoter				shores
15	62586466	62586665	200	12	0.0476563	0.36706	-0.319404	1360	ENSBTAT00000005994	ENSBTAG00000004561	PAX6	-			Introns	CGI
15	6182746	6183026	281	17	0.464333	0.279612	0.184721	39554	ENSBTAT00000006029	ENSBTAG00000004594	MMP7	+
1	138069	138736	668	42	0.334538	0.191422	0.143116	208224	ENSBTAT00000007786	ENSBTAG00000006648	F1N1D7_BOVIN	-
1	40393	40576	184	17	0.239621	0.165693	0.0739283	306384	ENSBTAT00000007786			-
1	40123	40196	74	7	0.238527	0.165758	0.0727685	306764	ENSBTAT00000007786			-
6	117797551	117797650	100	13	0.0508939	0.36706	-0.316167	-25748	ENSBTAT00000007828	ENSBTAG00000005964	PIGG	-
25	34878	35305	428	6	0.290693	0.186425	0.104268	-11552	ENSBTAT00000007966			-
25	14796	14876	81	4	0.212021	0.136968	0.0750533	8452	ENSBTAT00000007966			-
25	6516	6670	155	8	0.628733	0.535192	0.0935402	16658	ENSBTAT00000007966			-
11	43475496	43475555	60	9	0.301212	0.3366	-0.0353884	-38506	ENSBTAT00000009749	ENSBTAG00000007414	A	+
3	36311879	36312012	134	9	0.37617	0.0666467	0.309524	860	ENSBTAT00000009750	ENSBTAG00000039951	PRMT6	-	Promoter	Exon		CGI
27	7157962	7158027	66	4	0.739051	0.904569	-0.165518	-7149	ENSBTAT00000009756			+
27	7179855	7180123	269	15	0.418971	0.265138	0.153834	14681	ENSBTAT00000009756	ENSBTAG00000033545	EBD	+			Introns	CGI
21	2063760	2064494	735	4	0.949932	0.792436	0.157496	126094	ENSBTAT00000010856	ENSBTAG00000008251	SNRPN	+
7	4893727	4893808	82	4	0.37617	0.916745	-0.540575	8386	ENSBTAT00000011312	ENSBTAG00000008578	LSM4	+					shores
11	69124410	69124572	163	5	0.765732	0.36706	0.398672	55902	ENSBTAT00000011777	ENSBTAG00000008946	CAPN13	+			Introns	CGI
24	43445459	43445765	307	8	0.355304	0.558198	-0.202894	54456	ENSBTAT00000012046	ENSBTAG00000009141	FAM210A	-			Introns	CGI
29	5689347	5689848	502	4	0.675965	0.85884	-0.182874	4776	ENSBTAT00000012117	ENSBTAG00000009197	E1BKE6_BOVIN	+			Introns	CGI
10	8757288	8757344	57	7	0.37617	0.0353183	0.340852	7794	ENSBTAT00000012187	ENSBTAG00000009249	OTP	-		Exon		CGI
6	66716994	66717074	81	9	0.37617	0.0716703	0.3045	72	ENSBTAT00000012400	ENSBTAG00000009423	NIPAL1	+	Promoter	Exon	Introns	CGI
24	41683777	41684423	647	7	0.945099	0.677657	0.267443	16726	ENSBTAT00000012949	ENSBTAG00000009822	PPP4R1	-			Introns	CGI
5	15824216	15824398	183	14	0.248813	0.423052	-0.174239	-81049	ENSBTAT00000014809	ENSBTAG00000011153	MGAT4C	-
11	73049100	73049164	65	4	0.917857	0.36706	0.550796	42663	ENSBTAT00000015350	ENSBTAG00000009650	OTOF	+			Introns	CGI
18	51956744	51956850	107	9	0.37617	0.0636925	0.312478	-659	ENSBTAT00000015684	ENSBTAG00000011815	SMG9	-	Promoter				shores
16	76674455	76674605	151	12	0.317729	0.701496	-0.383767	72582	ENSBTAT00000016502	ENSBTAG00000012433	DENND1B	-			Introns	CGI
X	113615420	113615702	283	13	0.682233	0.539298	0.142935	-184820	ENSBTAT00000018598	ENSBTAG00000013995	LOC509870	-
27	6674779	6674877	99	6	0.291237	0.386423	-0.0951857	-1199	ENSBTAT00000018930	ENSBTAG00000051383	DEFB7	+					shores
27	6676513	6676660	148	5	0.406983	0.291463	0.115521	439	ENSBTAT00000018930			+	Promoter	Exon	Introns	CGI
X	52718647	52718703	57	4	0.890643	0.36706	0.523582	-8577	ENSBTAT00000018979	ENSBTAG00000014287	LOC523458	+
5	24418208	24418263	56	5	0.940782	0.36706	0.573722	-40526	ENSBTAT00000019113	ENSBTAG00000014375	TMCC3	-			Introns	CGI
15	29173442	29173526	85	4	0.940314	0.36706	0.573253	-20581	ENSBTAT00000019835	ENSBTAG00000012940	TMEM25	+		Exon		CGI
9	65943414	65943567	154	4	0.592717	0.337403	0.255313	-19489	ENSBTAT00000020742	ENSBTAG00000015615	THEMIS	-
9	16100941	16101042	102	4	0.915841	0.36706	0.54878	20984	ENSBTAT00000021796			-
21	23263663	23263832	170	9	0.37617	0.0655736	0.310597	276	ENSBTAT00000021969	ENSBTAG00000016522	C21H15orf40	-	Promoter	Exon		CGI
11	26490395	26490625	231	27	0.213472	0.141196	0.0722765	-16033	ENSBTAT00000022342	ENSBTAG00000016794	G8JKY3_BOVIN	-
19	18564152	18564248	97	6	0.37617	0.939899	-0.563729	10161	ENSBTAT00000022573	ENSBTAG00000016972	RAB11FIP4	-			Introns	CGI
18	7634501	7634628	128	8	0.37617	0.91591	-0.53974	65563	ENSBTAT00000022619	ENSBTAG00000017009	CMC2	-
6	5917823	5920364	2542	5	0.603732	0.696947	-0.093215	52983	ENSBTAT00000022662	ENSBTAG00000017045	FABP2	-
3	22757812	22759752	1941	4	0.658631	0.633042	0.0255891	-7569	ENSBTAT00000023034	ENSBTAG00000017316	F1N186_BOVIN	+			Introns	CGI
3	22767893	22768535	643	9	0.861869	0.606967	0.254901	574	ENSBTAT00000023034			+	Promoter		Introns	CGI
21	9099430	9099509	80	5	0.759723	0.36706	0.392663	-350301	ENSBTAT00000024295	ENSBTAG00000018252	ARRDC4	-
12	41107306	41107374	69	8	0.490604	0.714292	-0.223688	-505670	ENSBTAT00000025758	ENSBTAG00000019340	PCDH9	-
7	10896522	10896637	116	4	0.426594	0.159461	0.267133	-40397	ENSBTAT00000027132	ENSBTAG00000026148	LOC100300051	-			Introns	CGI
3	22449336	22449486	151	4	0.37617	0.93832	-0.56215	-2940	ENSBTAT00000027762	ENSBTAG00000020831	CHD1L	-					shores
15	81402599	81402680	82	4	0.845561	0.36706	0.478501	-4532	ENSBTAT00000028496	ENSBTAG00000021375	E1BL28_BOVIN	-
3	21308568	21308870	303	10	0.737031	0.390746	0.346285	-56213	ENSBTAT00000029092	ENSBTAG00000021823	HJV	+
3	21315562	21316015	454	13	0.37617	0.0594979	0.316673	-49068	ENSBTAT00000029092			+
3	21317320	21317785	466	15	0.235136	0.134379	0.100756	-47298	ENSBTAT00000029092			+
11	82844267	82844452	186	5	0.820068	0.36706	0.453007	-15586	ENSBTAT00000029860	ENSBTAG00000022142	SCGB1C1	+			Introns	CGI
3	21086636	21086927	292	8	0.0504793	0.341425	-0.290946	-157485	ENSBTAT00000030870	ENSBTAG00000022741	MGC134040	-
3	20944002	20944100	99	6	0.37617	0.797421	-0.42125	-14851	ENSBTAT00000030870			-
X	18911029	18911207	179	6	0.145101	0.186109	-0.0410084	1463	ENSBTAT00000031011			+			Introns	CGI
X	18911718	18911909	192	11	0.0893826	0.124313	-0.0349302	2152	ENSBTAT00000031011			+			Introns	CGI
X	18912143	18912227	85	12	0.0296017	0.0559155	-0.0263138	2577	ENSBTAT00000031011			+			Introns	CGI
X	18914566	18914650	85	5	0.054415	0.0381443	0.0162707	5000	ENSBTAT00000031011	ENSBTAG00000047954	ZNF75D	+			Introns	CGI
27	6476044	6476103	60	5	0.801816	0.562157	0.239659	670	ENSBTAT00000031499	ENSBTAG00000023157	LOC101907227	+	Promoter	Exon	Introns	CGI
11	69892201	69892270	70	4	0.916856	0.36706	0.549795	-164849	ENSBTAT00000032525	ENSBTAG00000023744	YPEL5	-
3	106792147	106792226	80	6	0.911068	0.36706	0.544007	8278	ENSBTAT00000033270	ENSBTAG00000021024	MACF1	-			Introns	CGI
21	32997703	33002403	4701	60	0.44713	0.457487	-0.0103573	-4432	ENSBTAT00000033610	ENSBTAG00000052263	G3MZI2_BOVIN	+
21	33019081	33019310	230	25	0.499601	0.43623	0.063371	12248	ENSBTAT00000033610	ENSBTAG00000024311	G3MZI2_BOVIN	+
21	33019644	33019849	206	6	0.331723	0.296422	0.0353005	12811	ENSBTAT00000033610			+
4	31157672	31157872	201	5	0.208372	0.497358	-0.288986	-14317	ENSBTAT00000033832	ENSBTAG00000015539	RAPGEF5	-
8	76925715	76925810	96	10	0.37617	0.053267	0.322904	-91	ENSBTAT00000033922	ENSBTAG00000014827	UBQLN1	-	Promoter				shores
19	22478899	22479031	133	4	0.37617	0.944523	-0.568352	6866	ENSBTAT00000035180	ENSBTAG00000025140	DOC2B	+			Introns	CGI
12	72812976	72813171	196	6	0.692131	0.395074	0.297057	62757	ENSBTAT00000035479	ENSBTAG00000023309	LOC100337390	-			Introns	CGI
12	72698111	72699288	1178	4	0.284779	0.789731	-0.504952	176640	ENSBTAT00000035479			-			Introns	CGI
12	72653802	72654067	266	4	0.376236	0.0678071	0.308429	221861	ENSBTAT00000035479			-
7	14828748	14828897	150	10	0.0446639	0.36706	-0.322397	1955	ENSBTAT00000036155	ENSBTAG00000010316	ICAM5	+		Exon	Introns	CGI
X	17000692	17000763	72	11	0.0363224	0.0572493	-0.0209269	-89371	ENSBTAT00000036961			+
15	27979156	27979235	80	10	0.937736	0.36706	0.570675	14485	ENSBTAT00000040056	ENSBTAG00000019365	BACE1	-			Introns	CGI
3	121001510	121001606	97	10	0.167089	0.0676035	0.099485	35737	ENSBTAT00000043704	ENSBTAG00000030892	LOC790134	+
17	73141935	73142011	77	6	0.0312862	0.0610607	-0.0297745	-12730	ENSBTAT00000044103	ENSBTAG00000050062	F1MLW7_BOVIN	+
13	63388247	63388450	204	7	0.525601	0.623436	-0.0978357	13374	ENSBTAT00000044331			+			Introns	CGI
13	63412501	63412667	167	5	0.553046	0.703794	-0.150748	37628	ENSBTAT00000044331	ENSBTAG00000016524	RALY	+			Introns	CGI
4	94344895	94344962	68	5	0.37617	0.9208	-0.54463	94063	ENSBTAT00000044831	ENSBTAG00000017223	MEST	+			Introns	CGI
8	74069190	74069323	134	8	0.37617	0.0458784	0.330292	19	ENSBTAT00000044849	ENSBTAG00000031632	ADRA1A	-	Promoter	Exon		CGI
12	51199837	51199947	111	5	0.717195	0.938959	-0.221764	187096	ENSBTAT00000046681	ENSBTAG00000032878	G3N0M9_BOVIN	+
19	20644364	20644423	60	4	0.793071	0.36706	0.42601	-24238	ENSBTAT00000046961	ENSBTAG00000033077	NUFIP2	-
1	27137749	27137806	58	5	0.785654	0.629275	0.156379	-872174	ENSBTAT00000048615	ENSBTAG00000009851	ROBO1	-
10	5551	5665	115	6	0.272843	0.0810758	0.191767	-290628	ENSBTAT00000049496	ENSBTAG00000017396	G5E613_BOVIN	+
10	10256	10611	356	24	0.27079	0.138553	0.132237	-285682	ENSBTAT00000049496			+
17	15375	15625	251	18	0.290634	0.164256	0.126378	194487	ENSBTAT00000049751	ENSBTAG00000035265	TMEM192	-
16	6992	7310	319	11	0.464397	0.209838	0.254559	-496164	ENSBTAT00000050147	ENSBTAG00000035659	OR5L1C	+
16	19755	19982	228	15	0.349676	0.206728	0.142948	-483492	ENSBTAT00000050147			+
16	20601	20738	138	4	0.226923	0.336581	-0.109658	-482736	ENSBTAT00000050147			+
16	21865	22439	575	9	0.214931	0.255376	-0.040445	-481035	ENSBTAT00000050147			+
16	56848	57214	367	6	0.201192	0.160078	0.0411144	-446260	ENSBTAT00000050147			+
16	57539	57877	339	24	0.279779	0.173102	0.106678	-445597	ENSBTAT00000050147			+
16	58070	58120	51	6	0.44791	0.349715	0.0981942	-445354	ENSBTAT00000050147			+
16	59772	59993	222	17	0.3771	0.310749	0.066351	-443481	ENSBTAT00000050147			+
16	60047	60138	92	8	0.306334	0.228566	0.0777683	-443336	ENSBTAT00000050147			+
16	60276	60330	55	5	0.197596	0.157387	0.0402083	-443144	ENSBTAT00000050147			+
16	61103	61322	220	15	0.198814	0.145252	0.0535623	-442152	ENSBTAT00000050147			+
16	80330	80556	227	15	0.351116	0.224141	0.126974	-422918	ENSBTAT00000050147			+
16	81460	82048	589	35	0.312213	0.195112	0.117101	-421426	ENSBTAT00000050147			+
16	91306	91496	191	11	0.25395	0.197908	0.0560424	-411978	ENSBTAT00000050147			+
16	92659	92731	73	4	0.431395	0.275377	0.156018	-410743	ENSBTAT00000050147			+
16	93846	93897	52	5	0.249438	0.204807	0.044631	-409577	ENSBTAT00000050147			+
16	97176	97226	51	6	0.275076	0.241237	0.0338391	-406248	ENSBTAT00000050147			+
16	97909	98138	230	17	0.276283	0.193747	0.0825365	-405336	ENSBTAT00000050147			+
16	100189	100406	218	12	0.205528	0.125263	0.0802654	-403068	ENSBTAT00000050147			+
16	101752	101818	67	6	0.227719	0.175853	0.0518668	-401656	ENSBTAT00000050147			+
16	102407	103025	619	53	0.336101	0.265816	0.0702853	-400449	ENSBTAT00000050147			+
16	106872	106967	96	4	0.357564	0.282506	0.0750583	-396507	ENSBTAT00000050147			+
16	107118	107282	165	5	0.307887	0.204552	0.103336	-396192	ENSBTAT00000050147			+
16	107756	107868	113	4	0.198037	0.147096	0.050942	-395606	ENSBTAT00000050147			+
16	108998	109223	226	16	0.274117	0.193232	0.080885	-394251	ENSBTAT00000050147			+
16	174994	175099	106	13	0.378208	0.2591	0.119108	-328375	ENSBTAT00000050147			+
16	180725	180846	122	4	0.174642	0.367389	-0.192746	-322628	ENSBTAT00000050147			+
16	189234	189370	137	6	0.174747	0.108462	0.066285	-314104	ENSBTAT00000050147			+
27	6217610	6217692	83	22	0.138289	0.117082	0.0212073	-16064	ENSBTAT00000050266	ENSBTAG00000053889	LAP	+
4	105621223	105621326	104	4	0.880671	0.36706	0.513611	-8055	ENSBTAT00000050415	ENSBTAG00000050773	E1BKL1_BOVIN	+			Introns	CGI
X	38216045	38216265	221	4	0.195698	0.797021	-0.601323	294	ENSBTAT00000050846	ENSBTAG00000036343	LOC526488	+	Promoter	Exon		CGI
13	1611	1700	90	7	0.273364	0.176785	0.0965794	-434554	ENSBTAT00000052204	ENSBTAG00000024139	LOC788064	+
13	11459	11760	302	7	0.395391	0.237652	0.157739	-424494	ENSBTAT00000052204			+
13	15460	15511	52	8	0.353525	0.29693	0.056595	-420743	ENSBTAT00000052204			+
13	58993	59061	69	9	0.186991	0.150622	0.036369	-377193	ENSBTAT00000052204			+
13	59150	59211	62	5	0.150865	0.125063	0.0258013	-377043	ENSBTAT00000052204			+
13	69755	70037	283	32	0.252788	0.214325	0.0384624	-366217	ENSBTAT00000052204			+
13	89333	89613	281	11	0.414816	0.336797	0.0780195	-346641	ENSBTAT00000052204			+
13	90385	90563	179	9	0.224501	0.172552	0.051949	-345691	ENSBTAT00000052204			+
13	91440	91765	326	41	0.269461	0.203508	0.0659524	-344489	ENSBTAT00000052204			+
13	98261	98317	57	6	0.156278	0.10848	0.047798	-337937	ENSBTAT00000052204			+
13	98377	98476	100	11	0.143931	0.10535	0.0385808	-337778	ENSBTAT00000052204			+
13	103382	103650	269	13	0.270416	0.184806	0.0856095	-332604	ENSBTAT00000052204			+
13	105026	105208	183	18	0.198318	0.147165	0.0511536	-331046	ENSBTAT00000052204			+
13	105695	106064	370	15	0.403214	0.271298	0.131916	-330190	ENSBTAT00000052204			+
13	110473	110548	76	6	0.181944	0.112688	0.0692557	-325706	ENSBTAT00000052204			+
13	114903	115038	136	7	0.225756	0.14454	0.0812153	-321216	ENSBTAT00000052204			+
13	124119	124777	659	65	0.268234	0.195147	0.0730871	-311477	ENSBTAT00000052204			+
13	131579	131658	80	6	0.257938	0.188275	0.0696629	-304596	ENSBTAT00000052204			+
13	131817	132085	269	10	0.285779	0.207343	0.0784356	-304169	ENSBTAT00000052204			+
13	135787	135855	69	6	0.231798	0.139826	0.0919721	-300399	ENSBTAT00000052204			+
13	136068	136203	136	5	0.293	0.175085	0.117915	-300051	ENSBTAT00000052204			+
13	136757	136983	227	29	0.280795	0.222406	0.0583894	-299271	ENSBTAT00000052204			+
13	153129	153734	606	64	0.306719	0.214755	0.0919648	-282520	ENSBTAT00000052204			+
13	153824	153959	136	13	0.285364	0.219113	0.0662514	-282295	ENSBTAT00000052204			+
13	179334	179431	98	5	0.303245	0.219575	0.0836699	-256823	ENSBTAT00000052204			+
13	179566	179645	80	13	0.313175	0.218747	0.0944281	-256609	ENSBTAT00000052204			+
13	179790	179948	159	12	0.325058	0.20258	0.122477	-256306	ENSBTAT00000052204			+
13	204066	204344	279	23	0.365767	0.30457	0.0611972	-231910	ENSBTAT00000052204			+
13	329366	329636	271	17	0.344172	0.293825	0.0503469	-106618	ENSBTAT00000052204			+
19	23180	24485	1306	102	0.214641	0.161866	0.0527755	97520	ENSBTAT00000052333			-
19	22952	23002	51	13	0.198095	0.163285	0.0348093	99003	ENSBTAT00000052333	ENSBTAG00000052049	OR4C1F	-
18	63599254	63599344	91	5	0.905454	0.85319	0.0522639	0	ENSBTAT00000052460			-	Promoter	Exon		CGI	shores
13	10813085	10813169	85	7	0.850117	0.611328	0.238788	-9288	ENSBTAT00000053112	ENSBTAG00000017012	F1MX15_BOVIN	+			Introns	CGI
15	39205	39291	87	9	0.428693	0.281156	0.147537	204165	ENSBTAT00000053276	ENSBTAG00000049790	OR5M9	-
15	39040	39139	100	5	0.364686	0.271779	0.0929073	204317	ENSBTAT00000053276			-
15	37766	37898	133	10	0.316073	0.256466	0.0596064	205558	ENSBTAT00000053276			-
4	105571330	105571436	107	4	0.848454	0.568755	0.279699	-575	ENSBTAT00000054445			+	Promoter				shores
4	105572224	105572412	189	6	0.37617	0.906922	-0.530751	215	ENSBTAT00000054445			+	Promoter	Exon		CGI
4	105583521	105583735	215	4	0.917857	0.36706	0.550796	11512	ENSBTAT00000054445			+
23	21751769	21751856	88	17	0.178727	0.146648	0.0320796	11780	ENSBTAT00000054567	ENSBTAG00000038677	A0A3Q1LZM8_BOVIN	+
4	105601110	105601417	308	6	0.388318	0.914965	-0.526648	-1396	ENSBTAT00000056258	ENSBTAG00000051786	LOC100297263	+					shores
4	105602126	105602801	676	4	0.36246	0.751332	-0.388872	-12	ENSBTAT00000056258			+	Promoter				shores
4	105605410	105605790	381	9	0.53265	0.849788	-0.317138	2599	ENSBTAT00000056258			+					shores
4	105607159	105607339	181	8	0.55956	0.869293	-0.309733	4348	ENSBTAT00000056258			+					shores
7	15183849	15184009	161	8	0.241761	0.156591	0.0851698	-4027	ENSBTAT00000056840	ENSBTAG00000037941	QTRT1	+
18	57215688	57215900	213	4	0.925861	0.767071	0.15879	15072	ENSBTAT00000057355	ENSBTAG00000037710	LOC100336984	-					shores
18	57191043	57191296	254	4	0.603762	0.884006	-0.280244	39676	ENSBTAT00000057355			-
18	57184588	57184754	167	5	0.141962	0.0500471	0.0919148	46218	ENSBTAT00000057355			-
18	57183819	57183937	119	4	0.215316	0.106152	0.109163	47035	ENSBTAT00000057355			-
2	42332024	42332143	120	7	0.37617	0.0353183	0.340852	-72401	ENSBTAT00000057469	ENSBTAG00000005562	GALNT13	-
8	102791262	102791354	93	7	0.37617	0.848825	-0.472655	-37960	ENSBTAT00000061169	ENSBTAG00000004499	RGS3	+			Introns	CGI
8	102838804	102838911	108	4	0.873084	0.36706	0.506023	9492	ENSBTAT00000061169			+
29	9464	9581	118	17	0.067818	0.0510806	0.0167374	-289552	ENSBTAT00000063057			+
29	10956	11150	195	26	0.0567159	0.352588	-0.295872	-287983	ENSBTAT00000063057			+
29	14537	15416	880	32	0.296047	0.0794313	0.216616	-283717	ENSBTAT00000063057			+
29	21040	21162	123	6	0.1138	0.147001	-0.0332006	-277971	ENSBTAT00000063057			+
29	25242	25439	198	17	0.279411	0.0443159	0.235095	-273694	ENSBTAT00000063057	ENSBTAG00000046335	A0A3Q1LFQ2_BOVIN	+
27	6654218	6654274	57	7	0.292433	0.163823	0.128609	13663	ENSBTAT00000063120	ENSBTAG00000050575	G3MXI5_BOVIN	+
27	6654940	6655126	187	5	0.0866444	0.244267	-0.157623	14385	ENSBTAT00000063120			+
5	17932839	17933020	182	18	0.37617	0.0527815	0.323389	-965	ENSBTAT00000063396	ENSBTAG00000051348	G3MYU4_BOVIN	-	Promoter				shores
5	641889	642111	223	6	0.762384	0.85846	-0.0960753	129055	ENSBTAT00000063410			+
20	93226	93547	322	6	0.849299	0.36706	0.482238	6054	ENSBTAT00000063925	ENSBTAG00000045579	LOC100295750	+
15	51652707	51652817	111	9	0.37617	0.940684	-0.564513	12373	ENSBTAT00000064052	ENSBTAG00000027676	IL18BP	+		Exon		CGI
X	38449002	38449146	145	4	0.402189	0.715665	-0.313476	703	ENSBTAT00000064283	ENSBTAG00000049844	G3MYE5_BOVIN	+	Promoter		Introns	CGI
4	105608969	105609191	223	4	0.478893	0.79146	-0.312567	-3759	ENSBTAT00000064293	ENSBTAG00000052008	G3MYM5_BOVIN	+					shores
4	105609453	105609624	172	4	0.845172	0.36706	0.478111	-3326	ENSBTAT00000064293			+					shores
12	35335540	35335600	61	10	0.37617	0.0542535	0.321917	70662	ENSBTAT00000064356	ENSBTAG00000048237	FGF9	-
22	60763956	60764343	388	18	0.134639	0.0671174	0.0675216	30468	ENSBTAT00000064365			+
22	60764984	60765104	121	13	0.0496491	0.169128	-0.119479	31496	ENSBTAT00000064365			+
22	60765186	60765245	60	6	0.0471239	0.156783	-0.109659	31698	ENSBTAT00000064365	ENSBTAG00000046534	A0A3Q1M5D5_BOVIN	+
1	129972051	129972117	67	5	0.504746	0.73201	-0.227265	-60927	ENSBTAT00000064435	ENSBTAG00000046040	PRR23B	+
8	139334	139607	274	19	0.334072	0.215662	0.11841	-79831	ENSBTAT00000064471	ENSBTAG00000050937	OR2T13	-
7	110674855	110675102	248	23	0.167052	0.0672538	0.0997986	-83439	ENSBTAT00000064821	ENSBTAG00000045886	STARD4	-
19	26488197	26488347	151	10	0.0525805	0.36706	-0.31448	-15	ENSBTAT00000064961	ENSBTAG00000047992	C19H17orf107	-	Promoter		Introns	CGI
10	12306430	12306486	57	5	0.893245	0.36706	0.526185	5418	ENSBTAT00000065033	ENSBTAG00000008828	IGDCC3	-			Introns	CGI
16	81001409	81001467	59	9	0.365574	0.324453	0.0411203	66600	ENSBTAT00000065361	ENSBTAG00000045789	TNNT2	+
29	49236100	49236163	64	4	0.638471	0.502666	0.135805	-19289	ENSBTAT00000065583	ENSBTAG00000047495	CD81	-
18	50643691	50643882	192	9	0.37617	0.898434	-0.522263	65100	ENSBTAT00000065598	ENSBTAG00000047423	ERICH4	+
18	50651276	50651806	531	4	0.37617	0.922331	-0.546161	72685	ENSBTAT00000065598			+
18	50663331	50663560	230	5	0.595021	0.910577	-0.315555	84740	ENSBTAT00000065598			+
8	23238227	23238302	76	5	0.0822759	0.042771	0.0395049	8901	ENSBTAT00000065677	ENSBTAG00000046967	LOC787343	+
1	604467	605121	655	4	0.512789	0.909616	-0.396827	-20958	ENSBTAT00000066364			+
1	625805	626027	223	15	0.37617	0.0619613	0.314209	-52	ENSBTAT00000066364			+	Promoter				shores
11	5452098	5452230	133	5	0.956573	0.36706	0.589513	57782	ENSBTAT00000066485	ENSBTAG00000004328	CHST10	-
11	70576571	70576708	138	5	0.78609	0.36706	0.419029	-28068	ENSBTAT00000067112	ENSBTAG00000007379	ALK	+			Introns	CGI
29	5545703	5545930	228	4	0.790372	0.573176	0.217196	8178	ENSBTAT00000067442	ENSBTAG00000048894	A0A3Q1MGF8_BOVIN	+
4	105637035	105637227	193	4	0.457931	0.903324	-0.445394	-3866	ENSBTAT00000067809	ENSBTAG00000049810	A0A3Q1LRL6_BOVIN	+			Introns	CGI
14	13835547	13835743	197	11	0.46781	0.780765	-0.312955	-43763	ENSBTAT00000067812	ENSBTAG00000052622	A0A3Q1LS68_BOVIN	-
14	13816495	13816816	322	12	0.772602	0.618209	0.154392	-24711	ENSBTAT00000067812			-
14	13814590	13814711	122	5	0.74855	0.57325	0.175299	-22806	ENSBTAT00000067812			-
14	13805526	13805590	65	5	0.570908	0.662803	-0.091895	-13742	ENSBTAT00000067812			-
14	13798475	13798689	215	12	0.460524	0.567142	-0.106618	-6691	ENSBTAT00000067812			-
14	13792078	13792478	401	14	0.366867	0.446737	-0.0798704	-294	ENSBTAT00000067812			-	Promoter				shores
14	13757954	13758043	90	4	0.41908	0.320248	0.0988313	-2667	ENSBTAT00000067910			-			Introns	CGI
14	13751481	13751701	221	4	0.633902	0.347165	0.286737	3588	ENSBTAT00000067910			-			Introns	CGI
14	13698786	13699015	230	9	0.0348163	0.36706	-0.332244	56274	ENSBTAT00000067910			-
14	13685348	13685666	319	5	0.510059	0.855388	-0.345329	69623	ENSBTAT00000067910			-
14	13608190	13608332	143	9	0.803805	0.724909	0.0788966	146957	ENSBTAT00000067910			-
14	13604410	13604518	109	5	0.584592	0.700005	-0.115413	150771	ENSBTAT00000067910			-
14	13596112	13596455	344	14	0.707386	0.804009	-0.0966229	158834	ENSBTAT00000067910			-
14	13582736	13582967	232	30	0.299801	0.221376	0.0784253	172322	ENSBTAT00000067910			-
14	13578445	13578574	130	5	0.665973	0.774856	-0.108884	176715	ENSBTAT00000067910			-
14	13575132	13575407	276	16	0.605301	0.379283	0.226018	179882	ENSBTAT00000067910			-
14	13537798	13538742	945	4	0.642139	0.754833	-0.112693	216547	ENSBTAT00000067910			-
14	13524125	13524288	164	4	0.568254	0.920878	-0.352624	231001	ENSBTAT00000067910			-
14	13520357	13520641	285	6	0.463765	0.220474	0.243291	234648	ENSBTAT00000067910	ENSBTAG00000050469	A0A3Q1LKV2_BOVIN	-
22	16599595	16599688	94	4	0.850788	0.36706	0.483728	-17271	ENSBTAT00000068041	ENSBTAG00000053176	A0A3Q1MF88_BOVIN	+
10	25262128	25262464	337	5	0.612311	0.191965	0.420345	513	ENSBTAT00000068079			-	Promoter	Exon		CGI
3	117078632	117078729	98	8	0.37617	0.939117	-0.562947	4553	ENSBTAT00000068452	ENSBTAG00000005354	LRRFIP1	+			Introns	CGI
10	7579625	7579789	165	4	0.916856	0.36706	0.549795	-2169	ENSBTAT00000068654	ENSBTAG00000052974	A0A3Q1M8B8_BOVIN	+					shores
18	50719684	50719739	56	8	0.683737	0.473708	0.210029	-97784	ENSBTAT00000069303	ENSBTAG00000005615	CEACAM1	+
18	50727900	50728263	364	23	0.468319	0.628347	-0.160028	-89260	ENSBTAT00000069303			+
18	50730025	50730121	97	8	0.612819	0.365367	0.247452	-87402	ENSBTAT00000069303			+
18	50730411	50730476	66	9	0.68704	0.590339	0.0967011	-87047	ENSBTAT00000069303			+
18	50732090	50732433	344	15	0.406263	0.27281	0.133452	-85090	ENSBTAT00000069303			+
18	50737885	50738054	170	22	0.63797	0.484588	0.153382	-79469	ENSBTAT00000069303			+
18	50738469	50738788	320	6	0.667923	0.892724	-0.224801	-78735	ENSBTAT00000069303			+
18	50739396	50739467	72	5	0.52533	0.813167	-0.287836	-78056	ENSBTAT00000069303			+
18	50742923	50743622	700	36	0.64931	0.491084	0.158225	-73901	ENSBTAT00000069303			+
18	50746961	50747040	80	4	0.824227	0.916039	-0.0918113	-70483	ENSBTAT00000069303			+
18	50752217	50752310	94	8	0.699443	0.796359	-0.0969162	-65213	ENSBTAT00000069303			+
18	50754231	50754422	192	6	0.44287	0.750814	-0.307944	-63101	ENSBTAT00000069303			+
18	50757962	50758254	293	10	0.904048	0.496554	0.407494	-59269	ENSBTAT00000069303			+
18	50759071	50759285	215	8	0.719351	0.868236	-0.148885	-58238	ENSBTAT00000069303			+
18	50759359	50759524	166	5	0.717802	0.90958	-0.191778	-57999	ENSBTAT00000069303			+
18	7969785	7969847	63	4	0.37617	0.895587	-0.519416	9884	ENSBTAT00000069442	ENSBTAG00000009428	GAN	+			Introns	CGI
3	99667960	99668010	51	4	0.37617	0.877294	-0.501123	-28889	ENSBTAT00000069903	ENSBTAG00000054510	A0A3Q1M325_BOVIN	+
7	14797855	14800239	2385	4	0.916372	0.36706	0.549312	716	ENSBTAT00000070014	ENSBTAG00000049560	A0A3Q1MIH3_BOVIN	+	Promoter	Exon	Introns	CGI	shores
4	103795994	103796062	69	4	0.915841	0.36706	0.54878	904	ENSBTAT00000070087	ENSBTAG00000012239	SLC37A3	-	Promoter		Introns	CGI
10	25161130	25161299	170	6	0.517069	0.766233	-0.249164	-10509	ENSBTAT00000070379	ENSBTAG00000054698	A0A3Q1LU34_BOVIN	-
17	16937285	16937418	134	4	0.93952	0.36706	0.572459	-76718	ENSBTAT00000071986	ENSBTAG00000018951	TBC1D9	+
29	5744842	5744972	131	6	0.752622	0.511032	0.24159	-29241	ENSBTAT00000072094	ENSBTAG00000049159	A0A3Q1LWI6_BOVIN	+
29	5755342	5755608	267	11	0.471926	0.677001	-0.205074	-18605	ENSBTAT00000072094	ENSBTAG00000048802	A0A3Q1LWI6_BOVIN	+
29	5761462	5761574	113	4	0.724158	0.860872	-0.136714	-12639	ENSBTAT00000072094			+
29	5769081	5769261	181	7	0.541082	0.168221	0.372861	-4952	ENSBTAT00000072094			+
18	57264702	57264881	180	8	0.37617	0.85323	-0.477059	9306	ENSBTAT00000072241			+			Introns	CGI
18	57277609	57277799	191	25	0.263347	0.159684	0.103663	22213	ENSBTAT00000072241			+			Introns	CGI
18	57283789	57283894	106	4	0.780384	0.871186	-0.0908016	28393	ENSBTAT00000072241			+			Introns	CGI
18	57285195	57285303	109	8	0.514814	0.704881	-0.190068	29799	ENSBTAT00000072241			+			Introns	CGI
18	57289143	57289390	248	12	0.511808	0.358434	0.153374	33747	ENSBTAT00000072241			+			Introns	CGI
18	57294425	57294521	97	5	0.89226	0.70971	0.182551	39029	ENSBTAT00000072241	ENSBTAG00000051816	A0A3Q1LXL2_BOVIN	+			Introns	CGI
25	35733712	35734235	524	51	0.838257	0.711481	0.126776	-28126	ENSBTAT00000072272	ENSBTAG00000001139	Cartwright blood group	+
25	914440	914500	61	6	0.37617	0.944766	-0.568596	-15940	ENSBTAT00000072756	ENSBTAG00000053940	I	+
16	1635789	1635887	99	15	0.37617	0.0329723	0.343198	-73	ENSBTAT00000072928	ENSBTAG00000050130	A0A3Q1LIX8_BOVIN	+	Promoter				shores
27	6306904	6307062	159	6	0.83939	0.581872	0.257517	8416	ENSBTAT00000072935	ENSBTAG00000048937	A0A3Q1LVT4_BOVIN	+
15	80617051	80617264	214	9	0.772696	0.36706	0.405636	3425	ENSBTAT00000073407	ENSBTAG00000002007	PRG3	-		Exon	Introns	CGI
18	51444447	51444785	339	7	0.845234	0.548389	0.296845	21310	ENSBTAT00000073619	ENSBTAG00000049346	LOC100336941	-			Introns	CGI
18	51442966	51443361	396	7	0.832195	0.679076	0.153119	22734	ENSBTAT00000073619	ENSBTAG00000006859	LOC100336941	-			Introns	CGI
18	51440500	51442000	1501	6	0.716458	0.715678	0.000779528	24095	ENSBTAT00000073619			-		Exon	Introns	CGI
21	353452	354663	1212	4	0.899562	0.36706	0.532501	408	ENSBTAT00000073667	ENSBTAG00000051425	A0A3Q1M7U6_BOVIN	+	Promoter	Exon	Introns	CGI	shores
22	13860258	13860319	62	4	0.37617	0.916745	-0.540575	27753	ENSBTAT00000073683			+			Introns	CGI
22	13968071	13968223	153	7	0.892819	0.36706	0.525759	135566	ENSBTAT00000073683	ENSBTAG00000016420	CTNNB1	+			Introns	CGI
29	5701415	5701499	85	4	0.209829	0.37778	-0.16795	-12557	ENSBTAT00000073799	ENSBTAG00000049646	LOC786377	+
29	5701778	5701866	89	6	0.447171	0.206519	0.240652	-12190	ENSBTAT00000073799			+
29	5714161	5714241	81	4	0.709416	0.490222	0.219195	107	ENSBTAT00000073799			+	Promoter	Exon		CGI
11	4145098	4145180	83	5	0.37617	0.912351	-0.536181	24506	ENSBTAT00000074065	ENSBTAG00000054686	CRACDL	-			Introns	CGI
27	7197299	7197449	151	4	0.559987	0.785911	-0.225924	-23164	ENSBTAT00000074964	ENSBTAG00000053057	A0A3Q1M914_BOVIN	+
27	7202367	7202604	238	13	0.442774	0.288923	0.153851	-18009	ENSBTAT00000074964			+
27	7203428	7203569	142	18	0.13457	0.256389	-0.121818	-17044	ENSBTAT00000074964			+
5	114574294	114574456	163	10	0.37617	0.0343789	0.341792	-19552	ENSBTAT00000075086	ENSBTAG00000006273	SULT4A1	-
14	55840171	55840398	228	4	0.445409	0.640068	-0.194659	180277	ENSBTAT00000075203	ENSBTAG00000010006	EMC2	-
X	35335469	35335744	276	7	0.32741	0.564398	-0.236988	21325	ENSBTAT00000075212	ENSBTAG00000049615	VAMP7	-			Introns	CGI
6	5791042	5791433	392	32	0.264786	0.211797	0.0529891	43743	ENSBTAT00000075252	ENSBTAG00000024888	PDE5A	+			Introns	CGI
16	7179846	7179979	134	7	0.36706	0.845859	-0.478798	-473922	ENSBTAT00000075707	ENSBTAG00000050234	ZNF518B	+
6	105582604	105582717	114	4	0.465648	0.184533	0.281116	-94598	ENSBTAT00000076377			-
4	118276064	118276192	129	9	0.925133	0.36706	0.558072	20503	ENSBTAT00000076408	ENSBTAG00000030817	LMBR1	-			Introns	CGI
18	57328663	57328773	111	4	0.715367	0.906985	-0.191617	14983	ENSBTAT00000076428	ENSBTAG00000037710	LOC100336984	-			Introns	CGI
18	57311326	57311440	115	6	0.511712	0.263135	0.248578	32316	ENSBTAT00000076428			-			Introns	CGI
18	57302092	57302404	313	13	0.628285	0.923861	-0.295576	41352	ENSBTAT00000076428			-			Introns	CGI
6	5439968	5440047	80	4	0.38944	0.309951	0.0794894	-305732	ENSBTAT00000076917	ENSBTAG00000024888	PDE5A	+
20	20332973	20333141	169	10	0.829954	0.365751	0.464204	16696	ENSBTAT00000076929	ENSBTAG00000052931	A0A3Q1MP48_BOVIN	+
19	30078161	30078225	65	5	0.37617	0.921474	-0.545304	33057	ENSBTAT00000077199	ENSBTAG00000049618	A0A3Q1NMU5_BOVIN	+			Introns	CGI
14	11198197	11198292	96	4	0.890643	0.36706	0.523582	18954	ENSBTAT00000077384	ENSBTAG00000050216	LOC100299192	-
13	11096755	11096851	97	4	0.744497	0.0458513	0.698646	116110	ENSBTAT00000077574	ENSBTAG00000049042	A0A3Q1LKG7_BOVIN	-
18	63608614	63608776	163	18	0.0393478	0.0753797	-0.0360319	2103	ENSBTAT00000077606			+					shores
2	52806668	52806802	135	11	0.37617	0.0517579	0.324413	-11707	ENSBTAT00000077653	ENSBTAG00000050589	A0A3Q1LKQ9_BOVIN	-			Introns	CGI
20	56021131	56021291	161	4	0.589234	0.754812	-0.165578	-56987	ENSBTAT00000078276	ENSBTAG00000048565	BASP1	-
6	44921856	44921944	89	16	0.0508813	0.36706	-0.316179	327	ENSBTAT00000078795	ENSBTAG00000000646	ANAPC4	+	Promoter	Exon		CGI
27	6312879	6313767	889	14	0.411675	0.129396	0.282279	-12754	ENSBTAT00000078961	ENSBTAG00000050630	DEFB13	+
27	6326809	6326970	162	4	0.489196	0.280985	0.20821	290	ENSBTAT00000078961			+	Promoter	Exon	Introns	CGI
4	52644680	52644778	99	4	0.37617	0.839442	-0.463272	237061	ENSBTAT00000079257	ENSBTAG00000014228	TFEC	+
4	12064511	12064698	188	9	0.0560239	0.36706	-0.311037	559		ENSBTAG00000053735	PEG10	+	Promoter		Introns	CGI
7	95953	96015	63	7	0.200069	0.107258	0.0928109	0	ENSBTAT00000080304	ENSBTAG00000049574	A0A3Q1MWQ9_BOVIN	-	Promoter	Exon		CGI	shores
16	39023219	39023286	68	5	0.37617	0.938959	-0.562789	13569	ENSBTAT00000080608	ENSBTAG00000001821	PRRC2C	+			Introns	CGI
27	6511506	6511585	80	4	0.94253	0.36706	0.57547	37	ENSBTAT00000080760	ENSBTAG00000049025	A0A3Q1MED7_BOVIN	+	Promoter		Introns	CGI
23	21786278	21786465	188	6	0.560445	0.470985	0.0894604	9664	ENSBTAT00000080827	ENSBTAG00000054235	A0A3Q1MYE1_BOVIN	+
2	121569892	121570072	181	11	0.2905	0.234688	0.0558118	5603	ENSBTAT00000081135	ENSBTAG00000051364	A0A3Q1MFG1_BOVIN	-		Exon		CGI
3	22699380	22701002	1623	5	0.905975	0.36706	0.538914	-21577	ENSBTAT00000081221	ENSBTAG00000052039	A0A3Q1NMF6_BOVIN	-
3	22687072	22688732	1661	15	0.921356	0.571429	0.349927	-9269	ENSBTAT00000081221			-
3	22655340	22655556	217	6	0.37617	0.758953	-0.382783	22249	ENSBTAT00000081221			-
23	10161821	10161921	101	4	0.749402	0.596314	0.153088	-25760	ENSBTAT00000081250	ENSBTAG00000015118	PNPLA1	+
21	692832	694964	2133	15	0.312963	0.322463	-0.00950063	298689	ENSBTAT00000081783	ENSBTAG00000053635	LOC104968484	+
X	19149280	19149470	191	4	0.759938	0.34255	0.417388	-15996	ENSBTAT00000082470	ENSBTAG00000049183	A0A3Q1LLC5_BOVIN	+
10	99344782	99344887	106	6	0.868827	0.655529	0.213299	368590	ENSBTAT00000082717	ENSBTAG00000001124	GALC	-
23	46975	47394	420	22	0.13124	0.102901	0.0283395	913619	ENSBTAT00000084057	ENSBTAG00000043990	KHDRBS2	-
23	44184	44459	276	9	0.379704	0.318275	0.061429	916554	ENSBTAT00000084057			-
23	42938	42993	56	7	0.117108	0.136189	-0.0190809	918020	ENSBTAT00000084057			-
23	38056	38148	93	9	0.686066	0.625034	0.0610316	922865	ENSBTAT00000084057			-
23	8039	8147	109	11	0.659211	0.598946	0.0602646	952866	ENSBTAT00000084057			-
23	7573	7808	236	17	0.727559	0.650008	0.0775512	953205	ENSBTAT00000084057			-
23	5555	5638	84	12	0.61682	0.581422	0.0353981	955375	ENSBTAT00000084057			-
7	51947689	51947745	57	7	0.0803003	0.0458784	0.0344219	454	ENSBTAT00000084201	ENSBTAG00000052605	A0A3Q1M191_BOVIN	-	Promoter				shores
7	51897219	51897320	102	12	0.37617	0.0584901	0.31768	285	ENSBTAT00000084530	ENSBTAG00000049097	A0A3Q1MGE9_BOVIN	-	Promoter	Exon		CGI
18	59226450	59227030	581	35	0.160844	0.0808456	0.0799979	-30296	ENSBTAT00000084560	ENSBTAG00000052124	A0A3Q1LYJ8_BOVIN	-
7	26176781	26176949	169	7	0.509048	0.638927	-0.129878	2716	ENSBTAT00000084829	ENSBTAG00000052380	CCDC192	-			Introns	CGI
18	51432186	51432364	179	8	0.776388	0.540761	0.235627	-25742	ENSBTAT00000085051	ENSBTAG00000049346	LOC100336941	-			Introns	CGI
15	30156216	30156310	95	14	0.37617	0.0535835	0.322587	72736	ENSBTAT00000085395	ENSBTAG00000015939	NECTIN1	-
25	2507632	2507760	129	7	0.37617	0.754684	-0.378514	5121	ENSBTAT00000085693	ENSBTAG00000052397	LOC100139916	+					shores
4	30686203	30686312	110	4	0.37617	0.939899	-0.563729	22582	ENSBTAT00000085816	ENSBTAG00000004976	CDCA7L	-		Exon	Introns	CGI
X	37913968	37914396	429	24	0.0422453	0.179432	-0.137187	-51299	ENSBTAT00000085873	ENSBTAG00000052652	A0A3Q1LL47_BOVIN	-
3	85889350	85889578	229	4	0.633703	0.218294	0.415409	-22291	ENSBTAT00000086043			+			Introns	CGI
12	24844031	24844120	90	4	0.37617	0.804968	-0.428797	-28173	ENSBTAT00000086731	ENSBTAG00000005351	RFXAP	-
7	37315356	37315426	71	9	0.37617	0.0460638	0.330107	-1403	ENSBTAT00000086738	ENSBTAG00000020489	SEMA6A	+					shores
14	3359064	3359128	65	4	0.893225	0.36706	0.526164	153182	ENSBTAT00000086812	ENSBTAG00000013955	TRAPPC9	+			Introns	CGI
7	71260514	71260572	59	6	0.37617	0.835292	-0.459121	-97828	ENSBTAT00000086904	ENSBTAG00000050222	A0A3Q1MG22_BOVIN	+
9	30272	30327	56	5	0.485395	0.547006	-0.0616109	-147255	ENSBTAT00000087369	ENSBTAG00000054093	OR4P45	+
9	30412	30469	58	5	0.440166	0.505585	-0.0654182	-147113	ENSBTAT00000087369			+
9	43534	43642	109	5	0.539129	0.496504	0.0426247	-133940	ENSBTAT00000087369			+
